# Supplementary material for: Differential transcriptomic alterations in nasal versus lung tissue of acrolein-exposed rats
Source: Front Toxicol. 2023 Nov 27;5:1280230. doi: 10.3389/ftox.2023.1280230 (PMC10712669; doi:10.3389/ftox.2023.1280230)
Supplement: Supplementary file 1 [file Table1.XLSX]

## Sheet: Supplemental Table 1
Supplemental Table 1. Log2 fold change and adj. p-value for 20 most up- and down-regulated differentially expressed genes (DEGs) in either nasal or lung tissue presented in Figure 4. Log2 fold change (absolute FC >20%) and adj. p-value (<.1) are shown for each gene. Due to lower transcriptional changes in lung RNAseq, fewer down-regulated genes are included. Two down-regulated DEGs in the lung (E…
Nasal (Top DEGs)					Lung (Matched to nasal top DEGs)
Symbol	Entrez Gene Name	Log2FC	adj. p-value		Symbol	Entrez Gene Name	Log2FC	adj. p-value
HMOX1	heme oxygenase 1	4.627	6.34e-60		HMOX1	heme oxygenase 1	1.154	0.000342
ATF3	activating transcription factor 3	3.222	1.43e-27		ATF3	activating transcription factor 3	0.696	0.267
FOSB	FosB proto-oncogene, AP-1 transcription factor subunit	3.06	3.54e-21		FOSB	FosB proto-oncogene, AP-1 transcription factor subunit	0.604	0.427
PLAUR	plasminogen activator, urokinase receptor	2.841	1.4e-16		PLAUR	plasminogen activator, urokinase receptor	0.512	0.43
LEXM	lymphocyte expansion molecule	2.683	1.56e-10		LEXM	lymphocyte expansion molecule	0.345	1
GDF15	growth differentiation factor 15	2.616	7.46e-14		GDF15	growth differentiation factor 15	0.603	1
FOS	Fos proto-oncogene, AP-1 transcription factor subunit	2.531	7.09e-14		FOS	Fos proto-oncogene, AP-1 transcription factor subunit	-0.002	0.999
SRXN1	sulfiredoxin 1	2.524	3.37e-12		SRXN1	sulfiredoxin 1	0.667	1
MAFF	MAF bZIP transcription factor F	2.46	4.68e-14		MAFF	MAF bZIP transcription factor F	0.451	0.316
ZFAND2A	zinc finger AN1-type containing 2A	2.447	2.22e-17		ZFAND2A	zinc finger AN1-type containing 2A	0.164	0.795
NECAB2	N-terminal EF-hand calcium binding protein 2	2.438	1.43e-11		NECAB2	N-terminal EF-hand calcium binding protein 2	0.191	1
EGR1	early growth response 1	2.425	4.68e-14		EGR1	early growth response 1	0.421	0.6
RGD1559960	similar to Sulfotransferase K1 (rSULT1C2)	2.423	1.54e-06		RGD1559960	similar to Sulfotransferase K1 (rSULT1C2)	0.196	1
FOSL1	FOS like 1, AP-1 transcription factor subunit	2.333	1.2e-12		FOSL1	FOS like 1, AP-1 transcription factor subunit	-0.175	0.804
APOLD1	apolipoprotein L domain containing 1	2.29	2.15e-14		APOLD1	apolipoprotein L domain containing 1	0.456	0.491
AREG	amphiregulin	2.278	3.88e-10		AREG	amphiregulin	0.753	0.255
HSPA1A/HSPA1B	heat shock protein family A (Hsp70) member 1A	2.214	1.48e-11		HSPA1A/HSPA1B	heat shock protein family A (Hsp70) member 1A	0.247	0.65
TNFRSF12A	TNF receptor superfamily member 12A	2.184	3.36e-09		TNFRSF12A	TNF receptor superfamily member 12A	0.324	0.731
PLK3	polo like kinase 3	2.172	4.17e-11		PLK3	polo like kinase 3	0.127	0.881
CH25H	cholesterol 25-hydroxylase	2.1	3.73e-10		CH25H	cholesterol 25-hydroxylase	0.335	0.655
GMNC	geminin coiled-coil domain containing	-1.401	0.00136		GMNC	geminin coiled-coil domain containing	-0.062	0.957
POU2AF3	POU class 2 homeobox associating factor 3	-1.227	2.8e-07		POU2AF3	POU class 2 homeobox associating factor 3	-0.396	0.435
Lrrc74b	leucine rich repeat containing 74B	-1.214	2.84e-05		Lrrc74b	leucine rich repeat containing 74B	-0.138	0.875
PTGDR	prostaglandin D2 receptor	-1.198	0.0136		PTGDR2	prostaglandin D2 receptor 2	0.061	0.958
Sult1c2/Sult1c2a	sulfotransferase family 1C member 2	-1.167	0.000507		Sult1c2/Sult1c2a	sulfotransferase family 1C member 2	0.116	0.919
LOC103693502	zinc finger protein 431-like	-1.128	0.0496		LOC103693502	zinc finger protein 431-like	0.088	0.936
KCNRG	potassium channel regulator	-1.097	0.000447		KCNRG	potassium channel regulator	0.129	0.853
Pla2g4c/Pla2g4cl1	phospholipase A2 group IVC	-1.07	0.0649		Pla2g4c/Pla2g4cl1	phospholipase A2 group IVC	0.013	1
CYSLTR1	cysteinyl leukotriene receptor 1	-1.046	0.0582		CYSLTR1	cysteinyl leukotriene receptor 1	-0.324	0.723
NAT8	N-acetyltransferase 8 (putative)	-1.038	0.0242		NAT8	N-acetyltransferase 8 (putative)	0.125	0.907
FUT4	fucosyltransferase 4	-1.037	0.00194		FUT4	fucosyltransferase 4	-0.19	0.755
CLCN5	chloride voltage-gated channel 5	-1.016	0.0419		CLCN5	chloride voltage-gated channel 5	-0.212	0.803
SPATA18	spermatogenesis associated 18	-1.004	0.0167		SPATA18	spermatogenesis associated 18	0.165	0.838
KCNJ16	potassium inwardly rectifying channel subfamily J member 16	-0.995	0.0137		KCNJ16	potassium inwardly rectifying channel subfamily J member 16	0.045	1
SLC26A2	solute carrier family 26 member 2	-0.995	0.0619		SLC26A2	solute carrier family 26 member 2	-0.278	0.727
USH2A	usherin	-0.984	0.0943		USH2A	usherin	-0.168	0.874
CXXC4	CXXC finger protein 4	-0.973	0.0476		CXXC4	CXXC finger protein 4	-0.533	0.498
MFAP3L	microfibril associated protein 3 like	-0.935	0.0881		MFAP3L	microfibril associated protein 3 like	-0.327	0.63
SLC5A8	solute carrier family 5 member 8	-0.926	0.0796		SLC5A8	solute carrier family 5 member 8	0.092	0.927
ARMC3	armadillo repeat containing 3	-0.918	0.0788		ARMC3	armadillo repeat containing 3	0.422	0.62
Lung (Top DEGs)					Nose (Matched to lung top DEGs)
Symbol	Entrez Gene Name	Log2FC	adj. p-value		Symbol	Entrez Gene Name	Log2FC	adj. p-value
SLC16A5	solute carrier family 16 member 5	1.979	8.68e-09		SLC16A5	solute carrier family 16 member 5	1.125	0.0256
DUSP9	dual specificity phosphatase 9	1.287	0.000342		DUSP9	dual specificity phosphatase 9	0.529	0.467
Retnla	resistin like alpha	1.261	0.000437		Retnla	resistin like alpha	-0.047	1
AKR1B10	aldo-keto reductase family 1 member B10	1.261	9.53e-06		AKR1B10	aldo-keto reductase family 1 member B10	1.441	0.00115
HAP1	huntingtin associated protein 1	1.224	0.000342		HAP1	huntingtin associated protein 1	0.894	2.2e-06
Ccnb2-ps2	cyclin B2, pseudogene 2	1.197	0.00728		Ccnb2-ps2	cyclin B2, pseudogene 2	0.381	0.529
SLC7A11	solute carrier family 7 member 11	1.189	0.0139		SLC7A11	solute carrier family 7 member 11	1.272	0.00854
HMOX1	heme oxygenase 1	1.154	0.000342		HMOX1	heme oxygenase 1	4.627	6.34e-60
RPL37	ribosomal protein L37	1.13	0.0202		RPL37	ribosomal protein L37	0.468	0.52
PTTG1	PTTG1 regulator of sister chromatid separation, securin	1.112	0.0202		PTTG1	PTTG1 regulator of sister chromatid separation, securin	0.246	0.769
IGFBP6	insulin like growth factor binding protein 6	1.106	0.0166		IGFBP6	insulin like growth factor binding protein 6	0.828	0.175
LOC688684	similar to 60S ribosomal protein L32	1.103	0.0159		LOC688684	similar to 60S ribosomal protein L32	0.418	0.467
SLC13A3	solute carrier family 13 member 3	1.064	0.0242		SLC13A3	solute carrier family 13 member 3	-0.27	0.742
HINT1	histidine triad nucleotide binding protein 1	1.057	0.0387		HINT1	histidine triad nucleotide binding protein 1	0.561	0.425
PPP1R14A	protein phosphatase 1 regulatory inhibitor subunit 14A	1.056	0.0387		PPP1R14A	protein phosphatase 1 regulatory inhibitor subunit 14A	0.606	0.414
RPL17	ribosomal protein L17	1.055	0.0387		RPL17	ribosomal protein L17	0.465	0.551
RPS18	ribosomal protein S18	1.03	0.032		RPS18	ribosomal protein S18	0.617	0.397
PRMT8	protein arginine methyltransferase 8	1.027	0.0303		PRMT8	protein arginine methyltransferase 8	0.084	0.924
RPL23A	ribosomal protein L23a	1.022	0.00637		RPL23A	ribosomal protein L23a	0.181	0.751
TSKU	tsukushi, small leucine rich proteoglycan	1.004	0.0176		TSKU	tsukushi, small leucine rich proteoglycan	-0.728	0.0895
CARD9	caspase recruitment domain family member 9	-0.953	0.0217		CARD9	caspase recruitment domain family member 9	0.214	0.691
THEMIS	thymocyte selection associated	-0.897	0.0726		THEMIS	thymocyte selection associated	-0.309	0.702
PRDM1	PR/SET domain 1	-0.78	0.0204		PRDM1	PR/SET domain 1	0.103	0.898
HPSE2	heparanase 2 (inactive)	-0.756	0.0387		HPSE2	heparanase 2 (inactive)	-0.055	0.96
AHR	aryl hydrocarbon receptor	-0.751	0.063		AHR	aryl hydrocarbon receptor	0.198	0.747
SCD	stearoyl-CoA desaturase	-0.661	0.0357		SCD	stearoyl-CoA desaturase	0.624	0.399
PCDHA4	protocadherin alpha 4	-0.587	0.0468		PCDHA4	protocadherin alpha 4	-0.109	0.919
ZNF462	zinc finger protein 462	-0.573	0.032		ZNF462	zinc finger protein 462	-0.44	0.36
IRS1	insulin receptor substrate 1	-0.565	0.0545		IRS1	insulin receptor substrate 1	-0.502	0.304
HEG1	heart development protein with EGF like domains 1	-0.53	0.0676		HEG1	heart development protein with EGF like domains 1	-0.054	0.95
PRICKLE2	prickle planar cell polarity protein 2	-0.498	0.0999		PRICKLE2	prickle planar cell polarity protein 2	-0.158	0.814
EDNRA	endothelin receptor type A	-0.496	0.0255		EDNRA	endothelin receptor type A	-0.178	0.737
LOC102549852	ferritin light chain 1-like	-0.33	0.00728		LOC102549852	ferritin light chain 1-like	0.118	1
ENSRNOG00000062674	Rattus norvegicus (Primary_assembly 2: 121,466,275-121,467,928)	-0.566718	0.098562		ENSRNOG00000062674	Rattus norvegicus (Primary_assembly 2: 121,466,275-121,467,928)	-0.138	0.803
ENSRNOG00000068332	Rattus norvegicus (Primary_assembly 17: 21,500,979-21,504,665)	-0.527781	0.098562		ENSRNOG00000068332	Rattus norvegicus (Primary_assembly 17: 21,500,979-21,504,665)	0.359	0.311

## Sheet: Supplemental Table 2
Supplemental Table 2. Overlapping differentially expressed genes (DEGs) in nasal and lung tissue. Table shows 7 overlapping DEGs with log2 fold change (absolute FC >20%) and adj. p-value (<.1) for each gene.
		Nasal		Lung
Symbol	Entrez Gene Name	Log2FC	adj. p-value	Log2FC	adj. p-value
Hmox1	heme oxygenase 1	4.627	6.34e-60	1.154	0.000342
Cebpd	CCAAT enhancer binding protein delta	1.876	4.62e-07	0.937	0.0823
Akr1b10	aldo-keto reductase family 1 member B10	1.441	0.00115	1.261	9.53e-06
Slc7a11	solute carrier family 7 member 11	1.272	0.00854	1.189	0.0139
Slc16a5	solute carrier family 16 member 5	1.125	0.0256	1.979	8.68e-09
Hap1	huntingtin associated protein 1	0.894	2.2e-06	1.224	0.000342
Tsku	tsukushi, small leucine rich proteoglycan	-0.728	0.0895	1.004	0.0176

## Sheet: Supplemental Table 3
Supplemental Table 3. Fold change and adj. p-value for acute phase response and Nrf2-mediated oxidative signaling genes shown in Figure 5. Absolute log2 fold change (Log2FC, >20%) and adj. p-value (<.1) are shown for each gene.
Acute Phase Response Signaling
Nasal					Lung
Symbol	Entrez Gene Name	Log2FC	Adj. p-value		Symbol	Entrez Gene Name	Log2FC	Adj. p-value
HMOX1	heme oxygenase 1	4.627	6.34e-60		HMOX1	heme oxygenase 1	1.154	0.000342
FOS	Fos proto-oncogene, AP-1 transcription factor subunit	2.531	7.09e-14		FOS	Fos proto-oncogene, AP-1 transcription factor subunit	-0.002	0.999
CXCL2	C-X-C motif chemokine ligand 2	1.932	1.67e-06		CXCL2	C-X-C motif chemokine ligand 2	0.214	0.835
IL6	interleukin 6	1.893	3.37e-06		IL6	interleukin 6	0.018	1
SOCS3	suppressor of cytokine signaling 3	1.704	2.18e-05		SOCS3	suppressor of cytokine signaling 3	-0.17	0.817
SERPINE1	serpin family E member 1	1.446	0.000319		SERPINE1	serpin family E member 1	0.63	0.258
APOA1	apolipoprotein A1	1.412	0.000373		APOA1	apolipoprotein A1	-0.058	0.959
CEBPB	CCAAT enhancer binding protein beta	1.357	0.00162		CEBPB	CCAAT enhancer binding protein beta	0.447	0.581
JUN	Jun proto-oncogene, AP-1 transcription factor subunit	1.357	1.43e-08		JUN	Jun proto-oncogene, AP-1 transcription factor subunit	-0.228	0.747
OSM	oncostatin M	1.274	0.00773		OSM	oncostatin M	-0.279	0.744
Hamp	hepcidin antimicrobial peptide	1.206	0.00119		Hamp	hepcidin antimicrobial peptide	0.326	1
FTL	ferritin light chain	1.178	0.00957		FTL	ferritin light chain	0.424	0.613
MAP3K14	mitogen-activated protein kinase kinase kinase 14	1.139	0.00101		MAP3K14	mitogen-activated protein kinase kinase kinase 14	-0.089	0.925
TNFRSF1A	TNF receptor superfamily member 1A	0.929	0.024		TNFRSF1A	TNF receptor superfamily member 1A	0.29	0.714
NFKBIA	NFKB inhibitor alpha	0.724	0.0466		NFKBIA	NFKB inhibitor alpha	0.644	0.281
SERPINF1	serpin family F member 1	0.703	0.00253		SERPINF1	serpin family F member 1	0.252	0.709
MAP2K3	mitogen-activated protein kinase kinase 3	0.69	0.0937		MAP2K3	mitogen-activated protein kinase kinase 3	0.126	0.769
RELA	RELA proto-oncogene, NF-kB subunit	0.63	0.0306		RELA	RELA proto-oncogene, NF-kB subunit	0.19	0.801
Nrf2-mediated Oxidative Signaling
Nasal					Lung
Symbol	Entrez Gene Name	Log2FC	Adj. p-value		Symbol	Entrez Gene Name	Log2FC	Adj. p-value
HMOX1	heme oxygenase 1	4.627	6.34e-60		HMOX1	heme oxygenase 1	1.154	0.000342
FOS	Fos proto-oncogene, AP-1 transcription factor subunit	2.531	7.09e-14		FOS	Fos proto-oncogene, AP-1 transcription factor subunit	-0.002	0.999
MAFF	MAF bZIP transcription factor F	2.46	4.68e-14		MAFF	MAF bZIP transcription factor F	0.451	0.316
FOSL1	FOS like 1, AP-1 transcription factor subunit	2.333	1.2e-12		FOSL1	FOS like 1, AP-1 transcription factor subunit	-0.175	0.804
DNAJB1	DnaJ heat shock protein family (Hsp40) member B1	1.789	5.84e-09		DNAJB1	DnaJ heat shock protein family (Hsp40) member B1	0.123	0.885
JUNB	JunB proto-oncogene, AP-1 transcription factor subunit	1.555	7.97e-05		JUNB	JunB proto-oncogene, AP-1 transcription factor subunit	0.349	0.667
JUN	Jun proto-oncogene, AP-1 transcription factor subunit	1.357	1.43e-08		JUN	Jun proto-oncogene, AP-1 transcription factor subunit	-0.228	0.747
TXNRD1	thioredoxin reductase 1	1.222	1.88e-05		TXNRD1	thioredoxin reductase 1	0.556	0.281
FTL	ferritin light chain	1.178	0.00957		FTL	ferritin light chain	0.424	0.613
GCLC	glutamate-cysteine ligase catalytic subunit	1.093	0.00519		GCLC	glutamate-cysteine ligase catalytic subunit	0.311	0.568
SQSTM1	sequestosome 1	1.044	0.000891		SQSTM1	sequestosome 1	0.313	0.686
GCLM	glutamate-cysteine ligase modifier subunit	0.881	0.042		GCLM	glutamate-cysteine ligase modifier subunit	0.653	0.273
ATF4	activating transcription factor 4	0.835	0.0138		ATF4	activating transcription factor 4	-0.013	0.982
MAFG	MAF bZIP transcription factor G	0.832	0.00095		MAFG	MAF bZIP transcription factor G	-0.013	0.988
JUND	JunD proto-oncogene, AP-1 transcription factor subunit	0.755	0.041		JUND	JunD proto-oncogene, AP-1 transcription factor subunit	0.236	0.781
MAP2K3	mitogen-activated protein kinase kinase 3	0.69	0.0937		MAP2K3	mitogen-activated protein kinase kinase 3	0.126	0.769
DNAJB4	DnaJ heat shock protein family (Hsp40) member B4	0.592	0.0323		DNAJB4	DnaJ heat shock protein family (Hsp40) member B4	0.139	0.852
HACD3	3-hydroxyacyl-CoA dehydratase 3	-0.529	0.0357		HACD3	3-hydroxyacyl-CoA dehydratase 3	-0.022	0.977

## Sheet: Supplemental Table 4
Supplemental Table 4. Fold change and adj. p-value for GR and GPCR signaling genes shown in Figure 6. Absolute log2 fold change (Log2FC, >20%) and adj. p-value (<.1) are shown for each gene.
Glucocorticoid Receptor Signaling
Nasal					Lung
Symbol	Entrez Gene Name	Log2FC	Adj. p-value		Symbol	Entrez Gene Name	Log2FC	Adj. p-value
FOS	Fos proto-oncogene, AP-1 transcription factor subunit	2.531	7.09e-14		FOS	Fos proto-oncogene, AP-1 transcription factor subunit	-0.002	0.999
HSPA1A/HSPA1B	heat shock protein family A (Hsp70) member 1A	2.214	1.48e-11		HSPA1A/HSPA1B	heat shock protein family A (Hsp70) member 1A	0.247	0.65
IL6	interleukin 6	1.893	3.37e-06		IL6	interleukin 6	0.018	1
SELE	selectin E	1.772	2.7e-06		SELE	selectin E	0.043	0.971
CXCL3	C-X-C motif chemokine ligand 3	1.757	2.05e-05		CXCL3	C-X-C motif chemokine ligand 3	0.12	1
CDKN1A	cyclin dependent kinase inhibitor 1A	1.714	2.55e-06		CDKN1A	cyclin dependent kinase inhibitor 1A	0.386	0.615
SERPINE1	serpin family E member 1	1.446	0.000319		SERPINE1	serpin family E member 1	0.63	0.258
MYC	MYC proto-oncogene, bHLH transcription factor	1.424	0.000337		MYC	MYC proto-oncogene, bHLH transcription factor	0.402	0.458
JUN	Jun proto-oncogene, AP-1 transcription factor subunit	1.357	1.43e-08		JUN	Jun proto-oncogene, AP-1 transcription factor subunit	-0.228	0.747
NOS3	nitric oxide synthase 3	1.236	0.00263		NOS3	nitric oxide synthase 3	-0.031	0.975
HSPA1L	heat shock protein family A (Hsp70) member 1 like	1.203	0.0261		HSPA1L	heat shock protein family A (Hsp70) member 1 like	0.117	1
MAP3K14	mitogen-activated protein kinase kinase kinase 14	1.139	0.00101		MAP3K14	mitogen-activated protein kinase kinase kinase 14	-0.089	0.925
KRT17	keratin 17	1.124	0.0373		KRT17	keratin 17	0.396	1
HSPA8	heat shock protein family A (Hsp70) member 8	1.009	0.0349		HSPA8	heat shock protein family A (Hsp70) member 8	-0.33	0.723
ICAM1	intercellular adhesion molecule 1	0.966	0.0429		ICAM1	intercellular adhesion molecule 1	0.077	0.935
IL1R2	interleukin 1 receptor type 2	0.955	0.0896		IL1R2	interleukin 1 receptor type 2	0.054	0.963
SGK1	serum/glucocorticoid regulated kinase 1	0.789	0.0384		SGK1	serum/glucocorticoid regulated kinase 1	-0.176	0.797
SMARCD3	SWISNF related, matrix associated, actin dependent regulator of chromatin, subfamily d, member 3	0.771	0.0971		SMARCD3	SWI/SNF related, matrix associated, actin dependent regulator of chromatin, subfamily d, member 3	0.246	0.782
NFKBIA	NFKB inhibitor alpha	0.724	0.0466		NFKBIA	NFKB inhibitor alpha	0.644	0.281
RELA	RELA proto-oncogene, NF-kB subunit	0.63	0.0306		RELA	RELA proto-oncogene, NF-kB subunit	0.19	0.801
IL17RD	interleukin 17 receptor D	-0.843	0.042		IL17RD	interleukin 17 receptor D	-0.451	0.423
G Protein-Coupled Receptor Signaling
Nasal					Lung
Symbol	Entrez Gene Name	Log2FC	Adj. p-value		Symbol	Entrez Gene Name	Log2FC	Adj. p-value
FOS	Fos proto-oncogene, AP-1 transcription factor subunit	2.531	7.09e-14		FOS	Fos proto-oncogene, AP-1 transcription factor subunit	-0.002	0.999
RGS16	regulator of G protein signaling 16	1.405	6.23e-05		RGS16	regulator of G protein signaling 16	0.275	0.744
JUN	Jun proto-oncogene, AP-1 transcription factor subunit	1.357	1.43e-08		JUN	Jun proto-oncogene, AP-1 transcription factor subunit	-0.228	0.747
GPR3	G protein-coupled receptor 3	1.355	0.00272		GPR3	G protein-coupled receptor 3	0.101	1
ADORA2A	adenosine A2a receptor	1.228	0.00526		ADORA2A	adenosine A2a receptor	0.042	0.971
MC1R	melanocortin 1 receptor	1.178	0.0349		MC1R	melanocortin 1 receptor	0	1
MAP3K14	mitogen-activated protein kinase kinase kinase 14	1.139	0.00101		MAP3K14	mitogen-activated protein kinase kinase kinase 14	-0.089	0.925
MAP3K6	mitogen-activated protein kinase kinase kinase 6	1.093	0.00773		MAP3K6	mitogen-activated protein kinase kinase kinase 6	0.402	0.408
ACKR1	atypical chemokine receptor 1 (Duffy blood group)	1.014	0.0193		ACKR1	atypical chemokine receptor 1 (Duffy blood group)	-0.309	0.73
GNAT1	G protein subunit alpha transducin 1	1.002	0.0937		GNAT1	G protein subunit alpha transducin 1	-0.002	0.999
ATF4	activating transcription factor 4	0.835	0.0138		ATF4	activating transcription factor 4	-0.013	0.982
CREB3L3	cAMP responsive element binding protein 3 like 3	0.814	0.0974		CREB3L3	cAMP responsive element binding protein 3 like 3	-0.173	1
NFKBIA	NFKB inhibitor alpha	0.724	0.0466		NFKBIA	NFKB inhibitor alpha	0.644	0.281
MAP2K3	mitogen-activated protein kinase kinase 3	0.69	0.0937		MAP2K3	mitogen-activated protein kinase kinase 3	0.126	0.769
GPR153	G protein-coupled receptor 153	0.681	0.0903		GPR153	G protein-coupled receptor 153	0.182	0.855
RELA	RELA proto-oncogene, NF-kB subunit	0.63	0.0306		RELA	RELA proto-oncogene, NF-kB subunit	0.19	0.801
ADRA2A	adrenoceptor alpha 2A	0.564	0.0219		ADRA2A	adrenoceptor alpha 2A	0.099	0.93
FYN	FYN proto-oncogene, Src family tyrosine kinase	0.512	0.0116		FYN	FYN proto-oncogene, Src family tyrosine kinase	-0.133	0.758
LGR4	leucine rich repeat containing G protein-coupled receptor 4	-0.485	0.0865		LGR4	leucine rich repeat containing G protein-coupled receptor 4	-0.058	0.945
SIX1	SIX homeobox 1	-0.611	0.0373		SIX1	SIX homeobox 1	0.101	0.916
P2RY1	purinergic receptor P2Y1	-0.765	0.00782		P2RY1	purinergic receptor P2Y1	0.081	0.925
CX3CR1	C-X3-C motif chemokine receptor 1	-0.786	0.0206		CX3CR1	C-X3-C motif chemokine receptor 1	-0.481	0.371
SIX4	SIX homeobox 4	-0.802	0.0446		SIX4	SIX homeobox 4	-0.362	0.619
FZD10	frizzled class receptor 10	-0.872	0.0362		FZD10	frizzled class receptor 10	-0.291	0.756
CYSLTR1	cysteinyl leukotriene receptor 1	-1.046	0.0582		CYSLTR1	cysteinyl leukotriene receptor 1	-0.324	0.723
PTGDR	prostaglandin D2 receptor	-1.198	0.0136		PTGDR	prostaglandin D2 receptor	0.06	0.958

## Sheet: Supplemental Table 5
Supplemental Table 5. Fold change and adj. p-value for glucorticoid-responsive genes shown in Table 2. Absolute log2 fold change (Log2FC, >20%) and adj. p-value (<.1) are shown for each gene.
Nasal					Lung
Symbol	Entrez Gene Name	Log2FC	Adj. p-value		Symbol	Entrez Gene Name	Log2FC	Adj. p-value
Ccl2	chemokine (C-C motif) ligand 2	2.052	7.81e-08		Ccl2	chemokine (C-C motif) ligand 2	-0.029	0.981
Cebpd	CCAAT enhancer binding protein delta	1.876	4.62e-07		Cebpd	CCAAT enhancer binding protein delta	0.937	0.0823
Per1	period circadian regulator 1	1.017	0.0259		Per1	period circadian regulator 1	0.411	0.616
Sgk1	serum/glucocorticoid regulated kinase 1	0.789	0.0384		Sgk1	serum/glucocorticoid regulated kinase 1	-0.176	0.797
Thbd	thrombomodulin	0.734	0.0504		Thbd	thrombomodulin	-0.284	0.565
Tsc22d3	TSC22 domain family, member 3	0.509	0.353		Tsc22d3	TSC22 domain family, member 3	0.218	0.795
Fkbp5	FKBP prolyl isomerase 5	0.194	0.764		Fkbp5	FKBP prolyl isomerase 5	0.815	0.0659
Ccl20	C-C motif chemokine ligand 20	1.305	0.00708		Ccl20	C-C motif chemokine ligand 20	0.29	1
Gadd45b	growth arrest and DNA damage inducible beta	1.095	0.047		Gadd45b	growth arrest and DNA damage inducible beta	0.641	0.333

## Sheet: Supplemental Table 6
Supplemental Table 6. Igenuity Pathway Upstream Analysis of nasal and lung mRNA expression changes induced by acrolein exposure. Table shows activated and inhibited predicted upstream regulator within for nose and lung. Each regulator has accompanying activation z-score, p-value of overlap, and target molecules within dataset. Fewer inhibited regulators are shown for lung due to |activation z-sco…
Tissue	Upstream Regulator	Molecule Type	Predicted Activation State	Activation z-score	p-value of overlap	Target Molecules in Dataset
Nasal	lipopolysaccharide	chemical drug	Activated	7.457	1.4e-28	ADAMTS1,ADAMTS4,ADM,ADORA2A,ADRA2A,APOA1,APOA4,AQP4,AREG,ATF3,ATF4,BAG3,BCL3,Ccl2,CCL20,CCN1,CCN2,CCNL1,CDKN1A,CEBPB,CEBPD,CFTR,CH25H,CLEC4D,COL6A1,CREB3L3,CREM,CSF3,CX3CR1,CXCL2,CXCL3,CYP27B1,DDIT3,DDIT4,DLL1,DNAJB1,EGR1,EGR2,Eif1,ERCC1,FOS,FOSB,FOSL1,FYN,GADD45A,GADD45B,GADD45G,GCLC,GCLM,GDF15,GEM,GPR3,Hamp,HBEGF,HMOX1,HSPA1A/HSPA1B,HSPA8,ICAM1,IER3,IER5,IFRD1,IL1R2,IL20,IL6,JMJD6,JUN,JUNB,JUND…
	tetradecanoylphorbol acetate	chemical drug		6.793	1.53e-31	ADAMTS1,ADAMTS4,ADM,ADORA2A,AKR1B10,AQP4,AREG,ATF3,BCL3,BTG2,Ccl2,CCL20,CCN1,CCN2,CDKN1A,CFTR,CH25H,CLCF1,CREM,CSF3,CXCL2,CXCL3,CYP27B1,DDIT3,DDIT4,EGR1,EGR2,EIF4EBP2,EPHA2,ERBB2,ERCC1,ERRFI1,FAM83G,FOS,FOSB,FOSL1,GABRP,GADD45B,GAL,GCLC,GDF15,GEM,HBEGF,HMOX1,ICAM1,ICOS,IER3,IL6,JUN,JUNB,JUND,KLF2,KLF4,LDLR,LIF,LIPE,MET,MYC,NFIL3,NFKBIA,NR4A1,NTRK1,OSM,PER1,PLAUR,PPARD,Ppp1r15a,PTHLH,PTX3,RELA,RGS…
	TNF	cytokine		6.647	3.91e-37	ACKR2,ADAMTS4,ADAMTS8,ADM,ADORA2A,AKR1B10,APOA1,ARHGAP23,ATF3,ATF4,BCL3,BTG2,C1QTNF1,Ccl2,CCL20,CCN1,CCN2,CDKN1A,CEBPB,CEBPD,CFTR,CH25H,CLCF1,COL27A1,CREB3L3,CREM,CSF3,CX3CR1,CXCL2,CXCL3,CYP27B1,DDIT3,DDIT4,DUSP10,EGR1,EGR2,EPHA2,ERBB2,ERCC1,FOS,FOSB,FOSL1,FUT4,FYN,GADD45A,GADD45B,GADD45G,GCLC,GCLM,GDF15,GEM,GPAM,HBEGF,HMOX1,HSPA1A/HSPA1B,HSPA8,ICAM1,ICOS,IER2,IER3,IL17RD,IL1R2,IL20,IL6,JUN,JUNB,…
	IL1B	cytokine		6.421	1.17e-36	ACKR1,ACKR2,ADAMTS1,ADAMTS4,ADM,AQP4,ATF3,ATF4,BCL3,BMF,BTG2,Ccl2,CCL20,CCN2,CDKN1A,Cdkn1c,CEBPB,CEBPD,CFTR,CLIP2,CREM,CSF3,CSRNP1,CX3CR1,CXCL2,CXCL3,CYP27B1,CYSLTR1,DDIT3,DDIT4,DLL1,DPY19L4,EGR1,ERBB2,ERRFI1,FOS,FOSB,FOSL1,GADD45A,GADD45B,GCLC,GDF15,GEM,HBEGF,HMOX1,HSPA1A/HSPA1B,HSPA1L,ICAM1,IER2,IER3,IER5L,IFRD1,IL1R2,IL20,IL6,JUN,JUNB,JUND,KLF4,LDLR,LIF,Mt1,MYC,NFIL3,NFKBIA,NFKBIZ,NOS3,NR4A1,N…
	CREB1	transcription regulator		6.145	5.61e-23	ADM,ADORA2A,APOLD1,ATF3,BAG3,BTG2,CCN1,CDKN1A,CEBPB,CEBPD,CH25H,CIART,CREM,CSRNP1,CXCL2,EGR1,EGR2,ERRFI1,EXOSC6,FOS,FOSB,GADD45A,GADD45B,GADD45G,GAL,GEM,GPR3,HMOX1,IER2,IER3,IL6,JUN,JUNB,KLF4,LDLR,MIDN,MSMO1,MYC,NFIL3,NR4A1,PER1,PGM2L1,PIM3,Pvr,REM2,SERTAD1,SGK1,SQSTM1,SRXN1,TSKU,ZFP36
	NFkB (complex)	complex		6.087	5.41e-23	ADM,ADRA2A,ATF3,BCL3,Ccl2,CCL20,CCN1,CCN2,CDKN1A,CEBPB,CEBPD,CFTR,CLCF1,CLIP2,CREM,CSF3,CXCL2,CXCL3,DDIT3,EGR1,ERBB2,FOS,GADD45A,GADD45B,GCLC,GDF15,HMOX1,HSPA1L,ICAM1,ICOS,IER3,IL6,JUN,JUNB,KRT17,LIF,MYC,NFKBIA,NFKBIZ,NUMBL,PIM3,PLAUR,PLK3,PTX3,Pvr,RELA,RGS16,SELE,SERPINE1,SOCS3,TIMP1,TNFRSF1A,TRIB3,ZFP36
	IFNG	cytokine		5.994	5.08e-26	ADAMTS8,ADM,ADORA2A,ADRA2A,AREG,ATF3,ATF4,BCL3,BMF,Ccl2,CCL20,CCN2,CDKN1A,CEBPB,CEBPD,CFTR,CH25H,CHAC1,CLIP2,CREM,CSF3,CX3CR1,CXCL2,CXCL3,DDIT3,DLL1,EGR1,EGR2,ERBB2,FOS,FOSB,FTL,GADD45B,GDF15,HBEGF,HMOX1,HSPA1A/HSPA1B,HSPA1L,HSPA8,ICAM1,IER2,IER3,IFRD1,IL6,JUN,JUNB,JUND,KLF2,KLF4,KRT17,LDLR,LIF,Ly6a (includes others),LY75,MAFF,Mt1,MYC,NFKBIA,NFKBIZ,NOS3,NTRK1,OSM,P2RY1,PIM3,PLAUR,PPARD,PTHLH,PTX3…
	PDGF BB	complex		5.832	3.6e-32	ADM,AREG,ATF3,BCL3,Ccl2,CCL20,CCN1,CCN2,CCNL1,CDKN1A,CEBPB,CEBPD,CSF3,CXCL2,DDIT3,EGR1,EGR2,FOS,FOSB,FOSL1,GADD45A,GDF15,GEM,HBEGF,HMOX1,IER2,IER3,IL6,JUN,JUNB,LDLR,LIF,Mt1,MYC,NFIL3,NR4A1,PCOLCE,PPARD,PRSS35,Pvr,RGS1,Scd2,SERPINE1,SGK1,SOCS3,THBD,TIMP1,TNFRSF12A,TRIB3,ZFP36
	poly rI:rC-RNA	biologic drug		5.823	2.37e-18	APOL2,ARID5A,ATF3,ATF4,BCL3,Ccl2,CCL20,CCNG1,CDC14A,CDKN1A,CEBPB,CEBPD,CSF3,CXCL2,CXCL3,CYP27B1,DDIT4,DLL1,EGR1,FOS,FOSL1,GADD45B,GDF15,GEM,HAVCR2,HBEGF,ICAM1,IL6,JUN,JUNB,KLF4,LIF,Ly6a (includes others),MAFF,MYC,NFIL3,NFKBIA,NFKBIZ,NOP58,NR4A1,PIM3,PLAUR,RELA,RGS1,SELE,SERPINE1,SOCS3,SOX2,THBD,TIMP1,TNFRSF10A,TOP1,ZFP36
	AGT	growth factor		5.664	1.66e-17	ADAMTS4,ADAMTS8,ADM,AREG,ATF3,C1QTNF1,Ccl2,CCN2,CDKN1A,COL11A2,COL6A1,COMP,CPZ,CREM,CX3CR1,CXCL2,CXCL3,DDIT3,EDARADD,EGR1,ERRFI1,FOS,FOSL1,GDF15,HBEGF,HLF,HMOX1,HSPA1A/HSPA1B,HSPA1L,ICAM1,IL6,JUN,KCNJ2,KLF4,LDLR,LIF,LOXL1,LRP8,MSMO1,MYC,NFKBIA,NOS3,NR4A1,PDGFRL,PTGDR,PTGIS,PTHLH,RELA,SELE,SERPINE1,SGK1,SLC10A6,SOCS3,THBD,TIMP1,TNFRSF12A,ZFP36
	OSM	cytokine		5.603	6.2e-17	ACKR1,ACKR2,ADAMTS1,ADAMTS4,AKR1B10,ATF3,BCL3,Ccl2,CCL20,CDKN1A,CEBPD,CH25H,COL6A1,CSF3,CXCL2,CXCL3,EGR1,ERBB3,FOS,FOSB,FOSL1,GADD45G,HBEGF,HMOX1,ICAM1,IER3,IL1R2,IL6,JUN,JUNB,KRT17,LDLR,LIF,LRG1,MYC,OSM,RELA,SBNO2,SELE,SELP,SERPINE1,SOCS3,TIMP1,ZFP36
	doxorubicin	chemical drug		5.337	1.78e-19	ADAMTS1,ADM,AREG,ATF3,BTG2,Ccl2,CCN1,CCN2,CDKN1A,CPZ,CREM,CXCL2,CXCL3,DDIT3,DDIT4,EFEMP2,EGR1,ERBB2,FOS,GADD45A,GCLC,GDF15,HBEGF,HMOX1,HSPH1,IER3,IL6,JUN,MET,MYC,NFKBIA,NR4A1,OSGIN1,PANK1,PLAUR,Pvr,RBL2,RELA,RGS16,SERTAD1,SFN,TIMP1,TNFRSF10A,TNFRSF12A,TNFRSF1A
	IL6	cytokine		5.329	1.34e-24	ACKR2,ADAMTS1,ADAMTS4,ADM,AKR1B10,APOA1,AQP4,AREG,ATF3,BCL3,BTG2,Ccl2,CCL20,CCN2,CDKN1A,CEBPB,CEBPD,COMP,CX3CR1,CXCL2,CXCL3,EGR1,EGR2,ERRFI1,FOS,FOSL1,GADD45A,GADD45B,GADD45G,GAL,HMOX1,HOMER3,ICAM1,ICOS,IL20,IL6,JUN,JUNB,JUND,LDLR,LGR4,LIF,LRG1,MET,Mt1,Mt1m/Mt2A,MYC,NFKBIA,NOS3,Pvr,RAG1,RASSF1,SBNO2,SELP,SERPINE1,SGK1,SOCS3,SOX2,STS,TIMP1,TNFRSF12A,TNFRSF1A,ZW10
	P38 MAPK	group		5.199	1.05e-15	AQP4,ATF3,Ccl2,CCN2,CDKN1A,CEBPB,CEBPD,CSF3,CXCL2,CXCL3,DDIT3,EGR1,EGR2,FOS,GCLC,HMOX1,ICAM1,IER3,IL6,JUN,JUNB,KLF4,MYC,NOS3,NR4A1,PLAUR,SELE,SERPINE1,SGK1,SOCS3,TIMP1,TNFRSF1A,TREM1,ZFP36
	hydrogen peroxide	chemical - endogenous mammalian		5.194	4.42e-20	ATF3,BTG2,Ccl2,CCN2,CDKN1A,CSF3,CXCL3,DDIT3,DDIT4,DNAJB1,DUSP10,EGR1,EPHA2,FOS,FOSL1,GADD45A,GADD45B,GCLC,GCLM,GDF15,HBEGF,HMOX1,ICAM1,IER5,IL6,JUN,KLF2,KLF4,LDLR,LGR4,MSMO1,MYC,NFIL3,NOS3,NR4A1,OSGIN1,PLAUR,PTX3,RELA,RPL7A,SERPINE1,SERPINH1,SGK1,SLC7A11,TRIB3,TUBA4A,TUBB2A
	cigarette smoke	chemical toxicant		5.192	2.34e-25	ADM,AKR1B10,AREG,ATF4,Ccl2,CCN1,CCN2,CDKN1A,CXCL2,CXCL3,DDIT3,DDIT4,EGR1,FOS,FOSL1,FTL,GADD45G,GCLC,GCLM,HMOX1,ICAM1,IL6,JUN,KLF4,MAFF,MAP2K3,NFKBIA,RELA,SERPINE1,SLC1A4,SQSTM1,THY1,TIMP1,TNFRSF1A,TXNRD1,UBC
	IL1A	cytokine		5.142	2.72e-20	ADAMTS1,ADAMTS4,ADORA2A,ATF3,BCL3,Ccl2,CCL20,CCN1,CDKN1A,CSF3,CXCL2,CXCL3,FOS,FOSB,FOSL1,HMOX1,ICAM1,IER3,IL1R2,IL20,IL6,JUN,JUNB,LIF,MYC,NFKBIA,NFKBIZ,PTX3,RBL2,RELA,SELE,SERPINE1,TIMP1
	Ige	complex		5.119	1.32e-16	AREG,BCL3,Ccl2,CDKN1A,CLCF1,CSF3,CXCL2,CXCL3,EGR1,EGR2,EMILIN1,ERRFI1,FYN,GADD45B,GDF15,HAVCR2,HBEGF,HMOX1,ICAM1,IER3,IL6,JUNB,LIF,MYC,NFKBIA,OSM,PLK3,PTX3,RGS16,SOCS3,TNFRSF10A,TNFRSF12A,TUBB6
	forskolin	chemical toxicant		5.09	2.35e-30	ADAMTS1,ADAMTS4,ADM,ADORA2A,AKR1B10,APOA1,AREG,ATF3,AVPI1,BAG3,BCL3,BTG2,CCN2,CDKN1A,CEBPB,CEBPD,CFTR,CREM,CXCL2,CXCL3,CYP27B1,DDIT3,DDIT4,EGR1,ERRFI1,FOS,FOSB,FOSL1,GADD45A,GADD45B,GADD45G,GAL,GEM,GPR3,HMOX1,HSPA1A/HSPA1B,ICAM1,IER2,IER3,IL6,JMJD6,JUN,JUNB,JUND,KLF4,MAP2K3,MET,MSMO1,Mt1,MYC,NFIL3,NFKBIA,NR4A1,PER1,PIM3,Ppp1r15a,PTHLH,Pvr,RPS10,SERPINE1,SGK1,SLC7A11,SRXN1,TFE3,TIMP1,TUBA4A,USH2A
	EGF	growth factor		5.04	4.43e-26	ADAMTS1,APOA1,AREG,ATF3,BTG2,Ccl2,CCL20,CCN1,CCN2,CDKN1A,CEBPB,CEBPD,CLCN3,CREM,CXCL2,DDIT3,EGR1,EGR2,EPHA2,ERBB2,ERBB3,ERCC1,ERRFI1,EZH1,FAM83G,FOS,FOSB,FOSL1,GADD45A,GAL,GDF15,HBEGF,HMOX1,ICAM1,IER2,IER3,IL1R2,IL6,JUN,JUNB,JUND,MET,MYC,NOG,NR4A1,PER1,PLAUR,PPARD,PTHLH,RELA,Scd2,SERPINE1,SESN3,SOCS3,SOX2,TIMP1,TNFRSF12A,ZFP36
	IL1	group		5.036	4.53e-15	ADAMTS1,ADAMTS4,AREG,Ccl2,CCL20,CDKN1A,CEBPD,CSF3,CXCL2,CXCL3,EGR1,FOS,GDF15,HMOX1,ICAM1,IL17RD,IL1R2,IL6,JUN,LDLR,LIF,MAP2K3,MYC,NTRK1,RELA,SELE,SELP,SERPINE1,SOCS3,THBD,THY1,TIMP1
	CG	complex		5.012	7.98e-18	ADAMTS1,ADAMTS4,ADM,AKR1B10,AREG,ATF4,BTG2,Ccl2,CCL20,CDKN1A,CEBPB,CEBPD,CREM,CXCL3,EGR1,FAM110C,FOS,FOSL1,FYN,GADD45B,GAL,ICAM1,IER3,IL1R2,IL20,IL6,JUN,JUNB,JUND,KLF4,LDLR,LGR4,LIF,MYC,NOS3,NR4A1,PLAUR,PTX3,SOCS3,SRXN1,TIMP1,TNFRSF12A,TRIB3,TSPAN13
	Insulin	group		4.988	2.77e-18	APOA1,ATF3,Ccl2,CCN2,CDKN1A,CEBPB,CEBPD,COL6A1,CREB3L3,DDIT3,DDIT4,DNAJB4,EGR1,EGR2,ERCC1,ERRFI1,FOS,FOSB,FTL,GCLC,HAP1,HMOX1,HSPA8,ICAM1,IL6,JUN,JUNB,KLF4,LDLR,LIPE,Mt1,MYC,NFIL3,NFKBIA,NOS3,NR4A1,PER1,PPARD,PTHLH,RBL2,Scd2,SERPINE1,SERPINF1,SGK1,Slc29a2,SOCS3,THY1,TIMP1,ZNF106,ZW10
	TLR3	transmembrane receptor		4.874	4.42e-14	ADAMTS4,ATF3,Ccl2,CCL20,CSF3,CXCL2,CXCL3,FOS,GADD45B,HMOX1,ICAM1,IER3,IL1R2,IL6,JUNB,NFKBIZ,NR4A1,PROCR,PTX3,RGS1,RHBDD3,SELE,SERPINE1,SOCS3,TIMP1,TNFRSF1A,TREM1
	thapsigargin	chemical toxicant		4.873	1.97e-25	ATF3,ATF4,Ccl2,CCL20,CDKN1A,CEBPB,CHAC1,CREM,CXCL2,CXCL3,DDIT3,DDIT4,EGR1,EGR2,EIF1,ERBB2,ERRFI1,FOS,GADD45A,GADD45B,GDF15,HMOX1,HSPA1A/HSPA1B,ICAM1,IER2,IL6,JUN,KLF4,MET,MYC,NFIL3,NFKBIA,NR4A1,SESN2,SFN,SGK1,TXNRD1
	F2	peptidase		4.871	4.57e-19	BCL3,Ccl2,CCL20,CCN1,CCN2,CDKN1A,CXCL3,EGR1,FOS,FOSB,FOSL1,HBEGF,HMOX1,ICAM1,IER2,IER3,IL6,JUN,JUNB,MYC,NFKBIA,NOS3,OSM,PGM2L1,PLAUR,PROCR,RELA,SELE,SELP,SERPINE1,SLC16A5,THBD,TNFRSF12A
	TREM1	transmembrane receptor		4.854	2.37e-14	AREG,ATF3,Ccl2,CCL20,CEBPB,CXCL2,CXCL3,EGR1,EGR2,FOSL1,GADD45B,GCLM,GEM,HBEGF,IL6,KCNJ2,LIF,LRFN4,MAFF,NFKBIA,OSGIN1,RGS1,RGS16,THBD
	IL4	cytokine		4.816	7.53e-17	ADAMTS4,ADORA2A,APOLD1,AREG,ARID5A,BCL3,Ccl2,CCL20,CDKN1A,CEBPB,CLCN3,CSF3,CXCL2,CXCL3,CYSLTR1,DDIT4,DUSP10,EGR2,EPHA2,FAM110A,FOS,FOSB,GADD45B,GADD45G,HBEGF,HSPA1A/HSPA1B,ICAM1,ICOS,IER2,IER3,IL1R2,IL6,JUN,JUNB,JUND,KLF4,LIF,LIG4,LRRC32,Ly6a (includes others),LY75,MAP2K3,MRE11,MYC,NFIL3,NFKBIA,NFKBIZ,OSM,PRR7,PRSS22,PTHLH,RELA,Scd2,SELE,SELP,SERPINE1,SH3BP2,SOCS3,SOX2,SQSTM1,THBD,THY1,TIMP1,TNIP…
	STAT3	transcription regulator		4.721	3.3e-19	ADM,AMER1,APOA4,AREG,BCL3,BMF,Ccl2,CCL20,CCN2,CDKN1A,Cdkn1c,CEBPB,CEBPD,CSF3,CXCL2,CXCL3,DDIT3,DDIT4,DLL1,EGR1,EGR2,ERBB2,FOS,FUT4,GADD45A,GADD45G,HMOX1,ICAM1,ICOS,IL6,JUNB,KLF4,KRT17,LGR4,LIF,Mt1,MYC,NFIL3,NFKBIZ,NOS3,NUMBL,PLAUR,PROCR,PTX3,SBNO2,SELP,SERPINE1,SGK1,SOCS3,SOX2,THBD,TIMP1,ZFP36
	NUPR1	transcription regulator		4.7	2.99e-11	ADM,AP5M1,AREG,ARMC7,ATF3,AVPI1,CCN1,CEBPB,CXCL3,CYB5B,DDIT3,FAM83G,GADD45A,GDF15,H3C13,HBEGF,IPP,KLF4,LIF,LRP8,MAFG,MYC,NFIL3,OSER1,PLK3,PM20D2,PRAG1,PXDC1,SERPINE1,SESN2,SIX4,TRIB3,ZFAND2A
	ERK	group		4.645	1.63e-19	AREG,BMF,BTG2,Ccl2,CCN2,CDKN1A,CEBPD,CXCL2,EGR1,EGR2,EPHA2,FOS,FOSL1,GCLC,GDF15,HBEGF,HMOX1,ICAM1,IER3,IL6,JUN,JUNB,LDLR,LIF,MAFF,MYC,NFKBIZ,PPARD,SERPINE1,SFN,TIMP1,ZFP36
	MYD88	other		4.636	1.21e-15	ATF4,BCL3,Ccl2,CCN1,CEBPD,CH25H,CREB3L3,CSF3,CXCL2,CXCL3,EGR1,FOS,GDF15,HMOX1,ICAM1,ICOS,IL6,JUN,MAFF,MET,MYC,NFKBIA,NFKBIZ,NOS3,RELA,SELE,SERPINE1,SH3BP2,SOCS3,TIMP1,TNFRSF12A,TNFRSF1A
	KLF6	transcription regulator		4.615	2.05e-16	ADM,ATF3,BCL3,Ccl2,CCNL1,CDKN1A,CEBPB,CLCF1,CXCL2,CXCL3,EGR2,Eif1,GADD45B,GCLC,HMOX1,ICAM1,IL6,JUNB,MMUT,MYC,NFKBIA,NR4A1,OSM,SELE,SERPINH1,SGK1,SOCS3,SQSTM1,TIMP1,TNIP2
	Lh	complex		4.56	7.46e-10	ADAMTS1,AREG,EGR1,FOS,GADD45B,GADD45G,GEM,IL6,JMJD6,JUN,JUNB,LDLR,MAP2K3,MSMO1,MYC,NR4A1,PER1,PIM3,PTX3,RGS16,RPS10,SGK1,SLC1A4,SLC7A11,TNFRSF12A
	NPM1	transcription regulator		4.472	2.4e-16	Ccl2,CCN1,CCN2,CEBPB,CSF3,CXCL2,CXCL3,CYP27B1,DLL1,EGR1,FAM110C,GEM,HBEGF,HMOX1,ICAM1,IL6,JUN,JUNB,KLF4,LIF,NR4A1,PTHLH,SGK1,TOP1
	HMG20A	transcription regulator		4.472	1.39e-15	ADM,ATF3,CCN1,CCN2,ERRFI1,GADD45A,HBEGF,IL6,JUN,LDLR,LIF,MYC,PLAUR,Pvr,RGS16,SERPINE1,THY1,TIMP1,TNFRSF12A,TRIB3
	cisplatin	chemical drug		4.466	1.22e-12	ADAMTS1,ATF3,ATF4,BTG2,Ccl2,CCN2,CCNG1,CDKN1A,CHKA,CXCL3,DDIT3,DDIT4,EFEMP2,EGR1,ERBB3,ERCC1,FOS,FOSL1,FYN,GADD45A,GDF15,HAP1,HMOX1,ICAM1,IER3,IER5,IL6,JUN,JUND,MET,Mt1,MYC,NFKBIA,PLK3,PROCR,Pvr,RELA,SERPINE1,SESN2,SOCS3,SOX2,SPATA18,TIMP1,TNFRSF12A,TNFRSF1A,TOP1
	Vegf	group		4.403	3.73e-18	ADAMTS1,ADORA2A,AQP4,ARHGAP23,ATF3,C1QTNF1,Ccl2,CCL20,CCN1,CDC14A,CLCF1,CXCL2,DDIT3,EGR1,EGR2,ERBB3,FOS,FOSB,FOSL1,GEM,HBEGF,HMOX1,ICAM1,IL6,JUN,LDLR,LRP8,LY75,MAP2K3,MET,MYC,NOS3,NR4A1,PLAUR,PPARD,PTHLH,SELE,SFN,SGK1,SMC2,SOCS3,THBD,TIMP1
	FGF2	growth factor		4.369	1.21e-15	ADM,AKR1B10,AREG,ATF4,BTG2,Ccl2,CCL20,CCN1,CDKN1A,CSF3,CXCL2,DDIT3,DLL1,EGR1,ERRFI1,FOS,FOSL1,GADD45A,GAL,HBEGF,ICAM1,IL6,JUN,JUNB,MET,MYC,NOG,NOS3,NR4A1,PLAUR,Pvr,SELE,SERPINE1,SESN3,SOCS3,SOX2,SQSTM1,TIMP1,TNFRSF12A
	NGF	growth factor		4.335	9.55e-19	ADM,AKR1B10,ATF3,BTG2,CDKN1A,EGR1,EGR2,ERRFI1,FOS,FOSL1,GADD45A,GADD45G,GAL,HMOX1,IER2,IER3,IFRD1,JUN,JUNB,KLF4,LDLR,MYC,NR4A1,NTRK1,PLAUR,PLK3,Pvr,RBL2,RELA,SQSTM1,TNFRSF12A,ZFP36
	kainic acid	chemical toxicant		4.325	3.87e-20	APOLD1,ATF3,ATF4,BTG2,Ccl2,CEBPB,CIART,CREM,CSRNP1,EGR1,EGR2,ERRFI1,FOS,FOSB,FOSL1,GADD45B,HBEGF,IL6,JUN,JUNB,JUND,NFIL3,NR4A1,NTRK1,PER1,PIM3,PLAUR,SIX1,TIMP1
	IL17A	cytokine		4.309	4.85e-19	AREG,BCL3,Ccl2,CCL20,CCN1,CCN2,CEBPB,CEBPD,CSF3,CXCL2,CXCL3,EGR2,FOS,FOSL1,GADD45A,HBEGF,ICAM1,IL20,IL6,JUN,KLF2,KRT17,LIF,MAP2K3,MYC,NFKBIZ,NOS3,RGS16,SELE,SELP,SERPINE1,SGK1,SOCS3,THBD,TIMP1
	salmonella minnesota R595 lipopolysaccharides	chemical - endogenous non-mammalian		4.268	4.23e-17	BCL3,Ccl2,CCL20,CEBPD,CH25H,CXCL2,CXCL3,EGR1,FOS,FOSB,FOSL1,GDF15,ICAM1,IL6,JUN,JUNB,MAFF,MET,NFKBIA,NFKBIZ,SERPINE1,SOCS3
	camptothecin	chemical drug		4.258	2.14e-19	AREG,ATF3,BAG3,BTG2,Ccl2,CCL20,CCNG1,CDKN1A,CHAC1,CXCL2,CXCL3,DUSP10,EGR2,FOS,FOSB,GADD45A,GADD45B,GADD45G,HBEGF,HSPA1A/HSPA1B,HSPA8,HSPH1,ICAM1,IER5,IL6,JMJD6,JUN,LDLR,LY75,MAFF,Mt1,MYC,NFKBIA,NR4A1,OSM,PTX3,RRAGD,SELE,SELP,SERPINE1,SERPINH1,SFN,STK38L,THBD,TNFRSF10A,TOP1,TRA2A,TUBA4A,TUBB2A
	IGF1	growth factor		4.176	6.74e-22	ADM,AQP4,BTG2,Ccl2,CCN1,CCN2,CCNG1,CDKN1A,CEBPB,CEBPD,CYP27B1,DDIT3,DDIT4,EGR1,EGR2,ERRFI1,FOS,FOSB,GADD45A,GADD45G,HAVCR2,HMOX1,HSPA1A/HSPA1B,ICAM1,IER2,IER3,IL6,JUN,JUNB,Ly6a (includes others),MAFG,MYC,NFKBIA,NOG,NR4A1,NTRK1,PCOLCE,PLAUR,PTHLH,RELA,RND1,Scd2,SELE,SERPINE1,SFN,SGK1,SOCS3,SOX2,THY1,TNFRSF12A,ZFP36
	Ap1	complex		4.129	5.43e-14	AREG,ATF3,CCN2,DDIT3,ERCC1,FOS,FOSL1,HMOX1,ICAM1,IFRD1,IL6,JUN,MET,MYC,NOG,NOS3,PLAUR,Ppp1r15a,Pvr,SELE,SERPINE1,SOCS3,TIMP1
	APP	other		4.123	3.88e-14	ADAMTS4,ATF4,BMF,Ccl2,CCL20,CCN2,CDC14A,CDKN1A,CEBPB,CH25H,CSF3,CXCL2,CXCL3,DDIT3,EGR1,ERBB2,FOS,FOSB,FYN,GDF15,HAP1,HAVCR2,HMOX1,HSPA1A/HSPA1B,HSPA8,ICAM1,IL6,JUN,JUNB,JUND,LDLR,LIF,Ly6a (includes others),MAFF,Mt1,MYC,NOG,NOS3,OSM,PPARD,RELA,SERPINE1,SERPINF1,SLC7A11,SOCS3,SQSTM1,THY1,TNFRSF10A,TRIB3,TUBA4A,TUBB2A,TUBB6,UBC
	MAPK3	kinase		4.115	7.95e-15	APOA1,CDKN1A,EGR1,EGR2,FOS,FOSB,FOSL1,HBEGF,IL6,JUN,JUNB,JUND,MYC,NOS3,NR4A1,PLAUR,SELE,TIMP1,TNFRSF10A
	ATF4	transcription regulator		4.101	6.53e-15	AREG,ARHGAP23,ATF3,ATF4,CDKN1A,CEBPB,CHAC1,CXCL2,DDIT3,DDIT4,FYN,GADD45A,GDF15,IL6,JUN,KLF4,PTX3,SERPINF1,SESN2,SH3BP2,SLC1A4,SLC7A11,STK40,TNFRSF12A,TRIB3
	carbon tetrachloride	chemical toxicant		4.097	6.8e-14	APOA1,ATF3,Ccl2,CCN2,CDKN1A,CEBPB,CX3CR1,DDIT3,FOS,GADD45A,GADD45B,GCLC,GDF15,HMOX1,ICAM1,IL6,JUN,JUNB,JUND,Mt1,MYC,NR4A1,PPARD,RELA,TIMP1,TNFRSF12A
	EDN1	cytokine		4.064	3.81e-11	AREG,CCN1,CCN2,COMP,EGR1,ERRFI1,FOS,FOSB,FOSL1,HBEGF,HSPA8,ICAM1,IL6,JUN,JUNB,MYC,PLAUR,SELE,SERPINE1,SOCS3,TIMP1
	bucladesine	chemical toxicant		4.04	2.22e-21	ADAMTS1,ADM,AKR1B10,Cbarp,CDKN1A,CEBPB,CLCF1,COQ10B,CREM,CXCL3,EGR1,EGR2,ERBB2,ERRFI1,FOS,FOSL1,GADD45B,GDF15,GEM,HMOX1,ICAM1,IL6,JUN,JUNB,LDLR,LIF,LIPE,Mt1,MYC,NR4A1,NTRK1,OSM,Pvr,RELA,RGS16,SERPINE1,SOCS3,THBD,TIMP1,TOP1
	Wy 40905	chemical reagent		4	5.6e-21	AKR1B10,ATF3,BTG2,CDKN1A,CREM,EGR1,EGR2,FOS,FOSB,FOSL1,GADD45B,IER2,JUN,JUNB,KLF4,NFKBIZ,NOS3,NR4A1,PER1,SERPINE1,ZFP36
	dalfampridine	chemical drug		4	1.79e-15	ATF3,BTG2,CCN1,EGR1,EGR2,FOS,FOSB,GADD45B,GADD45G,HSPA8,IER2,JUN,JUNB,KLF4,MAFF,NR4A1
	Jnk	group		3.998	3.5e-16	BMF,Ccl2,CCN2,CXCL3,DDIT3,EGR1,FOS,FOSB,GADD45A,GDF15,HMOX1,ICAM1,IL6,JUN,JUND,MYC,NR4A1,PLAUR,PPARD,SELE,SERPINE1,SESN2,SOCS3,TIMP1,TNFRSF10A,TNFRSF12A,ZFP36
	Interferon alpha	group		3.994	8.54e-09	ADAMTS1,APOL2,ATF3,BCL3,BTG2,CDKN1A,CH25H,CXCL2,CXCL3,DDIT4,EIF1,FOS,GCLC,HMOX1,HSPA1A/HSPA1B,ICAM1,IL6,KRT17,LIF,LOXL1,MYC,MYLIP,NFIL3,NFKBIA,PLAUR,PTGIS,PTHLH,RELA,RGS1,SOCS3,TUBB6
	collagenase	group		3.988	8.14e-21	ADM,Ccl2,CEBPB,CEBPD,CXCL2,CXCL3,EGR1,FOSL1,ICAM1,IER3,IL6,JUN,JUNB,PTX3,SELE,SELP
	Salmonella enterica serotype abortus equi lipopolysaccharide	chemical toxicant		3.987	5.63e-13	AREG,Ccl2,CCL20,CSF3,CXCL2,CXCL3,DNAJB4,EGR1,FOSL1,GADD45A,GADD45B,GEM,IL6,KCNJ2,MAFF,NFKBIZ,OSGIN1,PIM3,PTX3,RGS1,SOCS3
	G protein alpha i	group		3.978	6.13e-14	ADAMTS1,ATF3,CCN1,CEBPD,FOS,FOSL1,GEM,KLF4,LDLR,LIF,MAFF,PTHLH,SOCS3,TIMP1,TNFRSF12A,TUBB6
	IL2	cytokine		3.974	1.05e-16	AREG,Ccl2,CCNG1,CDKN1A,CSF3,CSRNP1,CX3CR1,CXCL3,CYSLTR1,DDIT4,FAM110A,FOS,FOSB,FYN,GADD45B,GADD45G,GDF15,GEM,HAVCR2,HBEGF,HSPA1A/HSPA1B,ICAM1,ICOS,IER3,IFRD1,IL1R2,IL6,JUN,JUNB,JUND,LDLR,LIF,LRRC32,Ly6a (includes others),MYC,OSM,PTHLH,RGS16,Scd2,SELP,SERPINE1,SESN3,SLC1A4,SOCS3,TIMP1,TNFRSF10A,TNFRSF12A,TNFRSF1A,TRIB3,VPS37B
	GPER1	G-protein coupled receptor		3.974	2.05e-20	AREG,ATF3,CCN1,CCN2,CDKN1A,CEBPD,DDIT3,DDIT4,EGR1,ERRFI1,FOS,FOSB,IER2,JUN,MYC,NFKBIA,NOP58,RGS16,RND1,ZFP36
	ERK1/2	group		3.965	6.42e-15	AKR1B10,AREG,Ccl2,CCL20,CCN2,CDKN1A,CEBPB,CXCL3,DDIT3,EGR1,FOS,FOSB,FOSL1,HBEGF,ICAM1,IL17RD,IL6,JUN,JUNB,JUND,KRT17,LDLR,MYC,PLAUR,SERPINE1,SGK1,SOCS3,SOX2,TIMP1,TREM1
	IL18	cytokine		3.961	3.04e-08	ATF3,Ccl2,CCL20,CX3CR1,CXCL3,DDIT4,GADD45B,GADD45G,HAVCR2,ICAM1,IL6,JUN,LIF,NFIL3,NFKBIZ,RELA,TIMP1
	5-O-mycolyl-beta-araf-(1->2)-5-O-mycolyl-alpha-araf-(1->1')-glycerol	chemical - endogenous non-mammalian		3.961	4.87e-13	ADORA2A,ATF3,BCL3,CCL20,CX3CR1,CXCL2,CXCL3,EGR2,HBEGF,ICAM1,IER3,NFKBIZ,RGS1,RGS16,SLC7A11,SOCS3
	CSF2	cytokine		3.948	6.5e-18	BCL3,Ccl2,CDKN1A,CLCF1,CSF3,CX3CR1,CXCL2,CXCL3,DDIT3,EFEMP2,EGR1,EGR2,FOS,FOSL1,GCLM,GDF15,HBEGF,HMOX1,HSPH1,ICAM1,ICOS,IER3,IFRD1,IL6,JUN,JUNB,LY75,MET,MYC,NFKBIA,NR4A1,OSM,PIM3,PLAUR,RELA,SGK1,SLC7A11,SMC2,SOCS3,SQSTM1,TNFRSF1A,TREM1,ZFP36
	TGFB1	growth factor		3.938	2.46e-29	ACKR1,ACKR2,ACSM3,ADAMTS4,ADM,ADRA2A,AREG,ATF3,ATF4,BCL3,BMF,Ccl2,CCL20,CCN1,CCN2,CDKN1A,Cdkn1c,CEBPB,CEBPD,COL6A1,COMP,CX3CR1,CXCL2,CXCL3,CYP27B1,DDIT3,DDIT4,DNAJB4,EGR1,EGR2,EMILIN1,EPHA2,FOS,FOSB,FOSL1,FTL,FYN,GADD45A,GADD45B,GAL,GCLC,GDF15,GEM,HBEGF,HMOX1,HSPA1A/HSPA1B,ICAM1,IER2,IER3,IFRD1,IL6,JUN,JUNB,JUND,KLF2,KLF4,KPNA6,KRT17,LDLR,LIF,LOXL1,Ly6a (includes others),MAP2K3,MET,MRE11,MSMO1,MY…
	carrageenan	chemical drug		3.934	1.04e-16	Ccl2,CXCL2,CXCL3,EGR1,EGR2,FOS,FOSB,FOSL1,ICAM1,IL6,JUN,JUNB,JUND,NFKBIA,RELA,SELP
	IL3	cytokine		3.932	2.07e-11	AREG,BTG2,CCNG1,CDKN1A,CREM,CSF3,DDIT3,EGR1,EGR2,FOS,GADD45A,GADD45B,GADD45G,HBEGF,ICAM1,IL6,JUN,JUNB,LIF,LY75,Mt1,MYC,OSM,PROX1,SELE,SLC7A11,SOCS3
	prexasertib	chemical drug		3.922	1.46e-20	ADM,ATF3,BCL3,BTG2,CDKN1A,CSRNP1,DDIT3,EGR1,FOS,GADD45B,GDF15,HMOX1,ICAM1,IER3,KLF4,MYC,NFKBIA,OSM,SERPINE1,SGK1,ZFP36
	bicuculline	chemical - endogenous non-mammalian		3.913	1.34e-15	ATF3,BTG2,CCN1,EGR1,EGR2,FOS,FOSB,GADD45B,GADD45G,HSPA8,IER2,JUN,JUNB,KLF4,MAFF,NR4A1
	cyclic AMP	chemical - endogenous mammalian		3.885	1.25e-10	ADRA2A,CCN2,CDKN1A,CEBPB,CEBPD,CREM,DDIT3,EGR1,EGR2,ERBB2,FOS,HBEGF,IL6,JUN,JUNB,MYC,NR4A1,PER1,PTHLH,SERPINE1,SOCS3,THBD,TIMP1
	tunicamycin	chemical - endogenous non-mammalian		3.857	6.05e-16	ATF3,ATF4,Ccl2,CCL20,CDKN1A,CEBPB,CEBPD,CHAC1,COL6A1,CXCL2,CXCL3,DDIT3,DDIT4,EGR1,ERBB3,GADD45A,GADD45B,HMOX1,ICAM1,IFRD1,IL6,KLF4,MYC,NFIL3,NFKBIA,SESN2,SLC7A11,SOCS3,TNFRSF10A,TRIB3
	cytokine	group		3.845	5.96e-18	ADAMTS4,ADORA2A,AQP4,BCL3,BMF,CCN1,CXCL3,DDIT3,EGR1,FOS,HMOX1,ICAM1,IL6,JUN,LIF,Ly6a (includes others),MYC,PLAUR,PTHLH,SELE,SELP,SERPINE1,SGK1,SOCS3,TIMP1
	TNFSF11	cytokine		3.824	1.34e-12	Ccl2,CDKN1A,CSF3,CXCL3,EGR2,FOS,FOSL1,GADD45B,GCLC,HMOX1,ICAM1,IER3,IFRD1,IL6,JUN,JUNB,MYC,NFIL3,NFKBIA,NFKBIZ,PLAUR,RGS16,SERPINE1,SOCS3,SRXN1,TSPAN13
	SP1	transcription regulator		3.81	1.41e-12	ADAMTS1,APOA1,ATF3,Ccl2,CCL20,CCN2,CDKN1A,CEBPB,CEBPD,CREM,CXCL3,EGR1,FOS,FOSL1,FYN,GDF15,HBEGF,HMOX1,ICAM1,JUN,KLF4,LDLR,MET,Mt1,MYC,NFKBIA,NOS3,NTRK1,PLAUR,PPARD,PROCR,RELA,SERPINE1,SGK1,THBD,TIMP1,TXNRD1,UBC
	STAT4	transcription regulator		3.802	1.24e-09	ATF4,BCL3,CXCL2,CXCL3,ERRFI1,GADD45G,IER3,IL6,Mt1,MYC,PER1,RASSF1,RCN3,RGS16,RRAGD,SELE,SERPINE1,SERTAD1,SOCS3,TIMP1
	Pka	complex		3.779	2.09e-11	AREG,CCN2,CDKN1A,CEBPB,CREM,DDIT3,EGR1,FOS,HMOX1,IL6,JUN,JUNB,LDLR,LIPE,NOS3,NR4A1,PTHLH,SGK1
	HIF1A	transcription regulator		3.779	1.19e-12	ADAMTS1,ADM,AQP4,Ccl2,CCN1,CCN2,CDKN1A,Cdkn1c,CHKA,CXCL2,CXCL3,DDIT4,ERBB2,FOS,FYN,GADD45B,HMOX1,ICAM1,IL6,JMJD6,JUN,LOXL1,MAFF,MET,MYC,NFKBIA,NFKBIZ,NOS3,NR4A1,PLAUR,PTGIS,RASSF1,RELA,SERPINE1,SESN2,SOCS3,TIMP1
	calcimycin	chemical reagent		3.778	7.7e-10	ATF3,CCL20,DDIT3,DDIT4,EGR1,FOS,FOSB,FOSL1,ICAM1,IL6,JUN,JUNB,MYC,NR4A1,SERPINE1
	TICAM1	other		3.773	2.98e-11	BCL3,Ccl2,CEBPD,CH25H,CXCL2,CXCL3,EGR1,GDF15,ICAM1,IL6,MAFF,MET,NFKBIA,NFKBIZ,SELE,SERPINE1,SOCS3,TREM1
	palmitic acid	chemical - endogenous mammalian		3.769	7.22e-14	ATF3,ATF4,Ccl2,CCN2,CDKN1A,CXCL2,CXCL3,DDIT3,FOS,GCLC,GDF15,HMOX1,ICAM1,IL6,JUN,KLF4,MET,MMUT,Mt1,NFKBIA,NR4A1,PPARD,PROCR,RELA,SERPINE1,SOCS3,SQSTM1,THBD,TRIB3
	MEF2D	transcription regulator		3.729	1.27e-12	CCN2,EGR2,FOS,FOSB,GCLC,GCLM,HMOX1,JUN,JUNB,JUND,KLF2,NR4A1,SLC7A11,SRXN1,ZFP36
	GNAS	enzyme		3.728	1.43e-10	ADAMTS1,ATF3,Ccl2,CCN1,CREM,CXCL2,CYP27B1,FOS,FYN,GADD45G,GEM,IL6,KLF4,MAFF,MYC,NR4A1,PTHLH,VPS37B,ZYX
	Pdgf (complex)	complex		3.725	4.54e-14	Ccl2,CDKN1A,CXCL3,EGR1,ERRFI1,FOS,FOSB,HMOX1,ICAM1,JUN,JUNB,LDLR,MYC,NOG,PLAUR,SERPINE1,THBD,TIMP1
	RELA	transcription regulator		3.702	6.87e-15	BCL3,BTG2,Ccl2,CCL20,CCN2,CDC14A,CDKN1A,CEBPB,CFTR,CXCL2,CXCL3,DDIT3,EGR1,ERBB2,FOS,FOSB,GDF15,HMOX1,ICAM1,IER2,IER3,IL20,IL6,JUN,JUNB,MYC,NFKBIA,NR4A1,PLK3,PTX3,RELA,RGS1,SELE,SELP,SIX4,TNFRSF10A,TREM1
	LDL	complex		3.688	3.17e-15	ATF3,Ccl2,CCL20,CCN2,CDKN1A,CLIP2,CREM,CX3CR1,CXCL2,CXCL3,DDIT3,EGR1,ERBB2,FOS,FOSB,GCLC,GCLM,HMOX1,ICAM1,IL6,JUN,LDLR,NOS3,NR4A1,SELE,SELP,SERPINE1,SOCS3,SQSTM1
	MAPK14	kinase		3.687	2.46e-13	AREG,ATF3,BTG2,Ccl2,CEBPD,CXCL2,CXCL3,DLL1,FOS,GADD45A,HMOX1,ICAM1,IL6,JUN,JUNB,JUND,LDLR,PLAUR,RGS1,SGK1,SOCS3,SOX2,TIMP1,ZFP36
	TLR9	transmembrane receptor		3.671	4.61e-09	ADAMTS4,ATF3,Ccl2,CSF3,CXCL2,CXCL3,EGR1,GADD45B,HMOX1,ICAM1,IER3,IL6,MYC,NFKBIZ,NR4A1,PROCR,RELA,SERPINE1,SOCS3,TIMP1
	ceruletide	biologic drug		3.671	1.91e-09	ATF4,Ccl2,CXCL2,CXCL3,DDIT3,ERRFI1,GADD45G,HMOX1,HSPH1,IL6,SELP,SOCS3,SQSTM1,ZYX
	TLR7	transmembrane receptor		3.657	6.16e-07	ATF3,Ccl2,CCL20,CDKN1A,CEBPB,CXCL2,CXCL3,FOSL1,ICAM1,IER3,IL6,JUNB,LRRC34,NFKBIA,PTX3,SELE
	MAPK7	kinase		3.657	9.36e-11	ADAMTS1,CXCL2,CXCL3,HMOX1,IL6,JUN,KLF2,KLF4,LDLR,MSMO1,MYC,NOS3,NR4A1,THBD
	PTH	other		3.648	1.57e-12	ADAMTS1,AREG,Ccl2,CCN2,CDKN1A,CEBPB,CREM,CXCL2,CYP27B1,DDIT3,EGR2,FOS,FOSB,IL6,JUN,NFIL3,NR4A1,PTHLH,RGS1,SLC43A2,SOCS3
	MAP3K8	kinase		3.647	9.13e-10	Ccl2,CCL20,CEBPD,CSF3,CXCL2,CXCL3,EGR1,FOS,IER3,IER5,IL6,JUN,JUNB,NR4A1,P2RY1,SIX1,SOCS3
	ATP	chemical - endogenous mammalian		3.635	3.07e-08	ADM,Ccl2,CXCL2,CXCL3,FOS,GCLC,GCLM,HBEGF,ICAM1,IL6,MYC,NOS3,NR4A1,SERPINE1
	Ca2+	chemical - endogenous mammalian		3.627	5.05e-12	ADORA2A,ATF3,CCN1,CDKN1A,CEBPB,CEBPD,CREM,CYP27B1,DDIT3,EGR1,FOS,FOSL1,HBEGF,ICAM1,IL6,JUN,JUNB,JUND,KLF4,NFKBIA,NOS3,NR4A1,PER1,SELP,SERPINE1,SGK1
	AKT1	kinase		3.597	1.12e-09	AKR1B10,CDKN1A,CEBPD,CXCL2,EGR1,FOS,FOSB,GCLC,GCLM,GDF15,HAVCR2,HMOX1,IL6,JUND,MMUT,MSMO1,MYC,PCOLCE,RAG1,SERPINE1,SERPINF1,SOX2,TIMP1
	Mek	group		3.593	1.57e-14	BMF,Ccl2,CCN2,CDKN1A,DPY19L4,EGR1,EGR2,EPHA2,ERBB2,ERBB3,FOS,FOSL1,GDF15,ICAM1,IER2,IER3,IL6,JUN,JUNB,LMBRD1,LRP8,MAFF,MYC,NCEH1,NOP58,NR4A1,OSM,Pvr,SERPINE1,SLC26A2,TSPAN13
	PI3K (complex)	complex		3.589	1.02e-13	ATF3,ATF4,Ccl2,CCN2,CDKN1A,CEBPB,DDIT3,DDIT4,FOS,FOSL1,GCLC,GCLM,HBEGF,HMOX1,ICAM1,IL6,JUN,KLF2,MYC,NFKBIA,NOS3,RBL2,RELA,SERPINE1,SGK1,SOCS3,TNFRSF10A,TREM1
	LIF	cytokine		3.588	8.11e-09	AREG,BCL3,Ccl2,CDKN1A,CEBPB,CEBPD,CXCL2,EGR1,FOS,GAL,HBEGF,IL6,JUN,JUNB,MYC,PIM3,SOCS3,SOX2,TIMP1
	HRAS	enzyme		3.574	6.85e-20	ADM,ADRA2A,AREG,BTG2,Ccl2,CCL20,CCN1,CCN2,CCNG1,CDKN1A,CEBPB,CEBPD,CLCF1,CSF3,CXCL2,CXCL3,DDIT3,DLL1,EFEMP2,EGR1,ERCC1,FOS,FOSB,FOSL1,GADD45G,HMOX1,HSPA8,ICAM1,IL17RD,IL6,JUN,JUNB,LOXL1,MET,MSMO1,MYC,NFKBIA,NOP58,OAF,OSM,OXCT1,PLAUR,PTHLH,Pvr,RELA,RPS10,Scd2,SERPINE1,SESN3,SOCS3,TIMP1,TNFRSF10A
	MAPK1	kinase		3.565	5e-07	ATF3,CCN2,CDKN1A,EGR1,EGR2,ERCC1,FOS,FOSB,HMOX1,IL6,JUN,JUNB,JUND,KRT17,LIF,MYC,NOS3,NR4A1,OSM,RGS16,SERPINE1,TSKU
	EIF2AK3	kinase		3.564	6.81e-13	ATF3,ATF4,BTG2,Ccl2,CCL20,CEBPB,CLCN3,DDIT3,EGR1,FOSL1,GADD45A,IL6,JUN,KLF4,MYC,NFIL3,SLC1A4,SQSTM1,TRIB3,ZFP36
	gentamicin	chemical drug		3.553	6.75e-16	ACSM3,ATF3,BTG2,Ccl2,CCNG1,CCNL1,CEBPB,CHKA,CIPC,DDIT3,DDX39A,DNAJB4,EGR1,FOS,GADD45A,GDF15,HAVCR2,HMOX1,HSPA1A/HSPA1B,ICAM1,IFRD1,IL6,JUN,JUNB,LIG4,MYC,NOP58,PPP1R10,Ppp1r15a,Pvr,SQSTM1,THY1,TIMP1
	MAP2K1/2	group		3.542	4.47e-10	ATF3,Ccl2,CCN2,CXCL3,DDIT3,EGR1,EGR2,FOS,FOSL1,GCLC,HMOX1,JUN,MYC
	EGR1	transcription regulator		3.528	1.28e-19	APOA1,AREG,ATF3,Ccl2,CDKN1A,Cdkn1c,CREM,CXCL2,CXCL3,EGR1,EGR2,FOSL1,FTL,FYN,GADD45A,GADD45B,GDF15,HBEGF,HMOX1,ICAM1,JUN,JUNB,JUND,LDLR,MYC,NR4A1,SERPINE1,SGK1,TIMP1
	tert-butyl-hydroquinone	chemical reagent		3.523	2.17e-14	ATF3,EMILIN1,FOS,FOSL1,FTL,GADD45A,GCLC,GCLM,HMOX1,HSPA8,ICAM1,JUN,JUNB,NOS3,OSGIN1,SERPINE1,SESN2,TXNRD1
	acetaminophen	chemical drug		3.517	5.23e-17	BTG2,Ccl2,CCNG1,CDKN1A,CEBPB,CXCL2,CXCL3,DDIT3,FTL,GADD45A,GCLC,GCLM,Hamp,HMOX1,ICAM1,IFRD1,IL6,JUN,MAFG,Mt1,MYC,NOS3,PLAUR,Scd2,SERPINF1,SLC7A11,SOCS3,SRXN1,TXNRD1
	GDF2	growth factor		3.479	8.55e-08	Cdkn1c,FOS,GADD45B,ICAM1,MDFI,MYC,NFKBIA,NOG,NTRK1,PIM3,PROX1,SELE,SERPINF1,SOX2
	leukotriene D4	chemical - endogenous mammalian		3.477	1.06e-20	ADAMTS1,APOLD1,ATF3,CCN1,CREM,CXCL2,CYSLTR1,EGR1,EGR2,GEM,HBEGF,IL6,KCNJ2,KLF2,KLF4,NR4A1,RELA,SELE,ZFP36
	TLR4	transmembrane receptor		3.474	1.7e-18	ADM,ADORA2A,AREG,ARID5A,ATF3,Ccl2,CCL20,CCN1,CEBPD,CREB3L3,CSF3,CXCL2,CXCL3,CYP27B1,DDIT3,FOS,GADD45G,HBEGF,HMOX1,ICAM1,IL6,MET,MYC,NFKBIA,NFKBIZ,NOS3,NR4A1,PROX1,PTX3,RELA,RGS1,RGS16,SELE,SELP,SLC7A11,SOCS3,SQSTM1,TNFRSF10A,TREM1
	RRAS2	enzyme		3.464	2.74e-06	CCL20,CSF3,EGR1,FOSL1,IER3,PROCR,RGS1,RGS16,SELE,SERPINE1,THY1,ZYX
	etoposide	chemical drug		3.459	7.44e-09	ATF3,CDKN1A,CXCL2,CXCL3,DDIT4,GADD45A,GADD45G,GDF15,ICAM1,IER3,IL6,JUN,MYC,NR4A1,RELA,SFN,SGK1,SQSTM1,TNFRSF10A,TNFRSF1A
	TCR	complex		3.447	7.82e-08	ADM,ADORA2A,APOA4,BCL3,EGR1,EGR2,FOS,FYN,GADD45B,GADD45G,ICOS,IL6,JUN,JUNB,KLF2,MYC,NFKBIA,NOP58,NR4A1,RELA,SOCS3,TNFRSF12A,TNFRSF1A
	FOXL2	transcription regulator		3.441	1.33e-09	ATF3,CCL20,CH25H,CXCL2,CXCL3,FOS,ICAM1,IER3,IL6,LIF,MAFF,PTHLH,TNFRSF1A
	SMAD3	transcription regulator		3.44	2.68e-19	ADAMTS1,APOA1,APOA4,AREG,ATF4,Ccl2,CCL20,CCN2,CDKN1A,COL6A1,CXCL3,DDIT3,EGR1,FOS,GADD45B,HBEGF,HMOX1,IL6,JUN,JUNB,JUND,LDLR,LPGAT1,Ly6a (includes others),MYC,PCOLCE,PPARD,PTHLH,PTX3,RELA,Scd2,SERPINE1,SOX2,TIMP1,ZFP36,ZYX
	norepinephrine	chemical - endogenous mammalian		3.418	7.35e-10	Cbarp,Ccl2,CCN2,CEBPB,COQ10B,CREM,EGR1,FOS,GDF15,GEM,HMOX1,IL6,NFKBIA,NR4A1,PER1,SERPINE1,SGK1,USH2A
	Growth hormone	group		3.41	7.25e-10	CEBPB,CEBPD,CXCL2,CYB5B,CYP27B1,DDIT3,EGR1,FOS,GCLC,GDF15,ICAM1,IER3,IL6,JUN,JUNB,LDLR,LIPE,MYC,NFKBIA,SGK1,SOCS3
	D-glucose	chemical - endogenous mammalian		3.395	5.44e-13	ATF3,ATF4,Ccl2,CCL20,CCN2,CDKN1A,CEBPB,CREM,CXCL2,DDIT3,DDIT4,EGR1,FOS,GABARAPL1,GDF15,GPAM,HBEGF,HMOX1,ICAM1,IER2,IL6,JUN,JUNB,LDLR,LIPE,MIDN,Mt1,MYC,NOS3,NR4A1,PLAUR,PLK3,PPARD,PTGIS,RELA,Scd2,SELE,SELP,SERPINE1,SGK1,SIX1,SQSTM1,TIMP1,TXNRD1
	methyl methanesulfonate	chemical toxicant		3.387	1.73e-14	ATF3,ATF4,BTG2,CCNG1,CDKN1A,DDIT3,EGR1,EIF1,GADD45A,GADD45B,GADD45G,JUN,KLF4,LIF,Ppp1r15a
	CpG oligonucleotide	chemical drug		3.38	4.29e-05	Ccl2,CEBPB,CLEC4D,CXCL2,EGR1,ICAM1,IL6,JMJD6,MYC,NFKBIZ,RELA,SERPINE1
	NFKBIA	transcription regulator		3.371	2.06e-20	APOA1,BCL3,BTG2,Ccl2,CCL20,CDKN1A,Cdkn1c,CEBPB,CEBPD,CFTR,CH25H,CREB3L3,CSF3,CXCL2,CXCL3,DDIT3,ERBB2,FOS,GADD45A,GADD45B,GADD45G,HMOX1,HSPA8,ICAM1,IER3,IL6,JUN,JUNB,LIF,Ly6a (includes others),Mt1,MYC,NFKBIA,NOS3,NR4A1,PTX3,RELA,RGS16,SELE,SGK1,SOCS3,TIMP1,TNFRSF10A
	peptidoglycan	chemical - endogenous non-mammalian		3.367	2.63e-07	Ccl2,CCL20,CSF3,CXCL2,CXCL3,EGR1,FOS,HMOX1,ICAM1,IL6,JUNB,RELA
	L-glutamic acid	chemical - endogenous mammalian		3.362	1.06e-09	BAG3,Ccl2,CDKN1A,EGR1,FOS,FOSB,GADD45B,JUN,JUNB,LIF,MSMO1,NFIL3,PER1,RELA,Scd2,TIMP1
	trinitrobenzenesulfonic acid	chemical reagent		3.356	4.08e-08	Ccl2,CLEC4D,CSF3,CXCL2,CXCL3,FOS,IL1R2,IL6,PTX3,SOCS3,TIMP1,TNFRSF12A
	CREM	transcription regulator		3.353	1.89e-13	APOLD1,ATF3,BTG2,CEBPB,CH25H,CIART,CREM,CSRNP1,EGR1,EGR2,ERRFI1,FOS,GADD45B,JUNB,LDLR,MIDN,MSMO1,NFIL3,NR4A1,PER1,SERTAD1
	C5	cytokine		3.347	3.41e-09	ATF3,Ccl2,CSF3,CXCL2,CXCL3,EGR1,GDF15,ICAM1,IL6,MET,NFKBIA,PLK3,SELE,SERPINE1,ZFP36
	lysophosphatidic acid	chemical - other		3.333	3.79e-14	AREG,Ccl2,CCN1,CCN2,CXCL2,CXCL3,EGR1,FOS,ICAM1,IL6,JUN,JUNB,LIF,LIPE,MYC,NOS3,PLAUR,SERPINE1
	VEGFA	growth factor		3.328	7.1e-11	ADAMTS1,Ccl2,CCN1,CCN2,CDKN1A,CSF3,CXCL2,CYB5B,DLL1,EGR1,FOS,FOSB,HAVCR2,HBEGF,HMOX1,ICAM1,IL6,JUNB,LIPE,NOS3,NR4A1,SELE,SERPINE1,THBD,TIMP1
	tosedostat	chemical drug		3.293	7.42e-13	ATF3,CDKN1A,CEBPB,CHAC1,DDIT3,DDIT4,FYN,GADD45A,SESN2,SLC7A11,TRIB3
	streptozocin	chemical drug		3.271	2.33e-10	ADORA2A,ATF3,ATF4,Ccl2,CCN2,CCNG1,CDKN1A,CREM,CXCL2,FOS,GABARAPL1,HMOX1,ICAM1,IL6,NOS3,PPARD,RELA,SELE,SELP,SERPINE1,SESN2,SLC7A11,TNFRSF1A,UBC
	F2R	G-protein coupled receptor		3.269	1.27e-08	Ccl2,CCN1,CCN2,CXCL3,EGR1,FOS,HMOX1,ICAM1,IL6,NR4A1,PLAUR,SELE,SELP
	IL15	cytokine		3.268	2.21e-12	ATF4,Ccl2,CCN2,CDKN1A,CEBPB,CSF3,CX3CR1,CXCL2,CXCL3,CYP27B1,EGR2,ERBB2,FYN,HAVCR2,HBEGF,HMOX1,HSPA8,ICOS,IL6,JUN,JUNB,KLF2,LIF,MYC,NFIL3,NFKBIA,PPARD,RGS16,SERPINE1,TIMP1,TNFRSF1A,TXNRD1,ZFP36
	EIF4E	translation regulator		3.264	0.000239	Ccl2,CDKN1A,CEBPB,CX3CR1,DEDD2,FOSL1,HMOX1,MYC,NFKBIA,PLAUR,SERTAD1,SRXN1
	E. coli lipopolysaccharide	chemical - endogenous non-mammalian		3.243	2.94e-09	Ccl2,CCN1,CEBPB,CEBPD,CXCL2,CXCL3,ICAM1,IL1R2,IL6,SELE,SOCS3,TREM1
	TSH	complex		3.236	1.02e-08	Ccl2,CDKN1A,EGR1,FOS,IL6,JUNB,Mt1,MYC,NOS3,PPARD,SOCS3
	MRTFB	transcription regulator		3.233	7.64e-07	ADAMTS1,ADM,CCN1,CCN2,DNAJB4,EGR1,EGR2,GADD45A,LOXL1,NFKBIZ,P2RY1,PDGFRL,SELP,SERPINE1,SGK1
	IL-1R	group		3.231	2.06e-09	AREG,CCL20,CSF3,CXCL2,CXCL3,ICAM1,IL6,PLAUR,SELE,SERPINE1,TIMP1
	ADAM17	peptidase		3.23	5.96e-08	AREG,Ccl2,CSF3,CXCL2,CXCL3,ERRFI1,GADD45G,HSPH1,IL6,LRG1,SOCS3,SOX2,SQSTM1,ZYX
	tretinoin	chemical drug		3.222	2.1e-13	ACKR2,ADAMTS4,ADM,AGO1,AREG,ATF3,ATF4,BCL3,BTG2,Ccl2,CCL20,CCN1,CCN2,CCNG1,CDKN1A,CEBPB,CFTR,CHKA,CREM,CSF3,CSRNP1,CX3CR1,CXCL2,DDIT3,DLL1,EGR1,EIF4EBP2,ERCC1,ERRFI1,FOS,FOSL1,FUT4,FZD10,GAL,GDF15,HBEGF,HMOX1,ICAM1,IER3,IL6,JUN,JUND,KCNJ2,KLF4,LIPE,LRRC32,Ly6a (includes others),MAP2K3,MC1R,Mt1,MYC,NOG,NTRK1,PLAUR,PLK3,PPARD,PTGIS,PTHLH,PTX3,RBL2,RELA,SELP,SEMA6B,SERPINE1,SIX1,SLC7A11,SOX2,THBD,TI…
	ozone	chemical toxicant		3.216	8.5e-11	Ccl2,CXCL2,CXCL3,FOS,HMOX1,ICAM1,IL6,JUN,JUNB,RELA,SOCS3
	arsenite	chemical toxicant		3.212	2.43e-16	ATF4,CDKN1A,CXCL3,DDIT3,EGR1,FOS,GADD45A,GCLC,GCLM,HMOX1,HSPA1A/HSPA1B,IER3,JUN,KLF2,MAFF,MAFG,MYC,NR4A1,SERPINE1,SQSTM1,TXNRD1
	nelfinavir	chemical drug		3.208	4.76e-11	ATF3,ATF4,CH25H,CHAC1,DDIT3,HMOX1,KLF4,LIPE,NFIL3,SESN2,SLC1A4,SLC7A11,STK40,TRIB3
	TLR2	transmembrane receptor		3.186	2.11e-14	ATF3,Ccl2,CDKN1A,CEBPB,CEBPD,CSF3,CXCL2,CXCL3,CYP27B1,FOS,GADD45A,HAVCR2,HMOX1,ICAM1,IL6,KLF2,PTX3,RELA,SELE,SELP,SLC7A11,SOCS3,SQSTM1,TREM1
	PRL	cytokine		3.182	3.91e-12	AREG,Ccl2,CCL20,CDKN1A,CEBPD,CXCL2,CXCL3,EGR1,ERBB2,ERBB3,FOS,ICAM1,IER3,IL6,JUN,LIF,MAFG,MYC,NOS3,PCOLCE,PIM3,PROX1,SOCS3,TIMP1,TNFRSF12A,TSPAN13,ZYX
	GNAQ	enzyme		3.181	1.14e-21	ADAMTS1,ADM,AREG,ATF3,BTG2,Ccl2,CCN2,CCNG1,CLCF1,CREM,CXCL3,EGR1,FOS,FOSL1,GADD45A,IL6,LGR4,MAFF,MYC,NFIL3,NR4A1,PLAUR,PTX3,SERPINE1,SGK1,SOCS3,THBD,TNFRSF12A
	decitabine	chemical drug		3.16	1.72e-05	ADAMTS1,Ccl2,CCN2,CDKN1A,CFTR,CX3CR1,CXCL3,ERBB2,GADD45B,GADD45G,GDF15,HBEGF,HSPA1A/HSPA1B,ICAM1,IL6,JUNB,KLF4,LDLR,MET,MYC,NECTIN2,NFKBIA,NOS3,RASSF1,SERPINH1,SFN,SGK1,SLC5A8,SOCS3,THBD,TNFRSF10A,TUBA4A
	isoproterenol	chemical drug		3.156	1.76e-07	AQP4,ATF3,Ccl2,CREM,CSF3,FOS,FOSL1,GPR3,HMOX1,IL6,JUN,JUNB,LIF,NR4A1,TIMP1
	E. coli B4 lipopolysaccharide	chemical toxicant		3.15	2.59e-07	Ccl2,CCL20,CSF3,CXCL2,CXCL3,FOSB,GADD45G,HMOX1,ICAM1,IL6,Ly6a (includes others),NFKBIA,NOS3,PANK1,PLAUR,SELE,SERPINH1,SOCS3,TNFRSF1A
	CXCL12	cytokine		3.132	1.31e-08	BCL3,EGR1,ERBB2,ERCC1,EXOSC6,FOS,FYN,ICAM1,IL6,JUN,JUNB,Ly6a (includes others),MYC,NR4A1,SELE,SOCS3,TIMP1,TNFRSF10A
	GAST	other		3.124	1.34e-06	AREG,ATF4,CREM,EGR1,FOS,HBEGF,JUN,NFKBIA,RELA,SELP
	carbamazepine	chemical drug		3.124	1.43e-08	ATF3,ATF4,CEBPB,DDIT3,DNAJB1,GDF15,JUND,SQSTM1,TNFRSF12A,TRIB3
	8-bromo-cAMP	chemical reagent		3.122	1.13e-08	ADM,APOA1,Ccl2,CCN2,CDKN1A,CEBPB,CREM,CXXC4,EGR1,ERBB3,FOS,FOSL1,FYN,IL20,IL6,JUN,LDLR,LIF,MYC,NFIL3,NFKBIA,NOG,NTRK1,PPARD,SERPINE1,SESN3,SGK1,TIMP1,TREM1
	NRG1	growth factor		3.12	2.05e-16	ATF4,CCN1,CCN2,CDKN1A,DDIT3,EGR1,EGR2,EPHA2,ERBB2,ERBB3,ERRFI1,EZH1,FOS,FOSB,FOSL1,HMOX1,IER2,IER3,JUN,JUNB,JUND,MYC,NR4A1,NTRK1,PLAUR,SELE,SERPINE1,SGK1,SOX2,ZFP36
	TNFRSF1A	transmembrane receptor		3.117	7.65e-15	Ccl2,CCL20,CCN2,CDKN1A,CEBPB,CLCN3,CSF3,CXCL2,CXCL3,GCLM,ICAM1,IER3,IL6,JUN,PPARD,RELA,SELE,SELP,SERPINE1,SOCS3,SQSTM1,THBD,TNFRSF1A
	tributyrin	chemical drug		3.111	9.15e-08	ADM,ATF3,CCL20,CCN1,CCN2,CDKN1A,CXCL3,HBEGF,IL6,KRT17
	beta-estradiol	chemical - endogenous mammalian		3.106	2.16e-21	ACKR2,ACSM3,ADAMTS1,ADAMTS4,ADM,ADORA2A,APOA1,APOA4,AREG,ATF3,BTG2,Ccl2,CCL20,CCN1,CCN2,CCNG1,CDH15,CDKN1A,Cdkn1c,CDR2,CEBPB,CEBPD,CFTR,CLCN3,CLEC4D,COMP,CREM,CXCL2,CXCL3,CXXC4,DDIT3,DDIT4,DLL1,DPM2,DUSP10,EGR1,EGR2,ERBB2,ERBB3,ERRFI1,FOS,FOSB,FOSL1,FYN,GABRP,GADD45A,GADD45B,GADD45G,GAL,GCLC,GDF15,GEM,GPAM,HBEGF,HMOX1,HSPA8,HSPH1,ICAM1,IER2,IER3,IFRD1,IL17RD,IL1R2,IL20,IL6,JUN,JUNB,JUND,KLF2,KLF4…
	carbamylcholine	chemical drug		3.105	1.05e-09	BTG2,CDKN1A,EGR1,FOS,GEM,JUN,MET,NOS3,NR4A1,PTHLH
	anisomycin	chemical - endogenous non-mammalian		3.096	3.62e-09	ATF3,CDKN1A,EGR1,FOS,IL6,JUN,JUNB,LDLR,NR4A1,PLAUR,SERPINE1
	TGFA	growth factor		3.089	9.71e-09	AREG,CCL20,CCN2,CDKN1A,CEBPB,CXCL2,ERRFI1,FOS,ICAM1,IL6,JUNB,SERPINE1
	cadmium chloride	chemical toxicant		3.088	4.67e-09	ATF4,DDIT3,DNAJB1,FOS,GADD45A,GCLC,HMOX1,HSPA1A/HSPA1B,JUN,MAFF,Mt1,MYC,SQSTM1
	Mapk	group		3.085	2.55e-08	APOA1,CDKN1A,CEBPB,EGR1,FOS,HMOX1,IL6,JUN,JUNB,MYC,PER1,PPARD,RELA
	CSF1	cytokine		3.079	9.8e-06	Ccl2,CDKN1A,CX3CR1,CXCL2,CXCL3,EGR1,EGR2,FOS,GDF15,IL6,JUN,JUNB,KLF2,LGR4,MSMO1,MYC,TNFRSF1A
	phorbol esters	chemical - other		3.073	2.5e-06	EGR1,ERCC1,FOS,IL6,JUN,JUNB,LIF,OSM,TIMP1,TOP1
	HGF	growth factor		3.068	1.21e-23	ADAMTS1,ADORA2A,ATF3,Ccl2,CCN1,CCN2,CCNG1,CDC14A,CDKN1A,CLCF1,CXCL2,DDIT3,EGR1,ERRFI1,FOS,FOSB,FOSL1,GEM,HBEGF,HMOX1,ICAM1,IER3,IL6,JUN,JUNB,KRT17,LDLR,LRP8,LY75,MAP2K3,MET,MYC,NFKBIZ,NOS3,NR4A1,PLAUR,PPARD,PTHLH,SELE,SERPINE1,SGK1,SIX4,SMC2,SOCS3,SOX2,THBD,TIMP1,TNFRSF1A,ZFP36
	5-hydroxytryptamine	chemical - endogenous mammalian		3.059	1.45e-07	CCN2,EGR1,FOS,HBEGF,ICAM1,IL6,MYC,NOS3,NR4A1,SEMA6B,SERPINE1,TNFRSF1A,TUBA4A
	BMP6	growth factor		3.054	1.41e-10	ADAMTS1,CCN2,CDKN1A,ERRFI1,FOSL1,HBEGF,HMOX1,IL6,KLF4,NOG,SERPINE1,STS,TIMP1,TNFRSF12A,TXNRD1
	nitric oxide	chemical - endogenous mammalian		3.051	2.76e-14	ATF3,CCN2,CCNG1,CDKN1A,DDIT3,EGR1,FOS,GADD45A,GCLC,GCLM,HMOX1,IER3,IL6,JUN,JUNB,Mt1,MYC,SELE,SFN,SGK1,SQSTM1,TXNRD1
	MRTFA	transcription regulator		3.05	4.91e-05	CCN1,CCN2,DNAJB4,EGR1,EGR2,FOS,GADD45A,ICAM1,P2RY1,SELE,SELP,SERPINE1,SGK1
	EPO	cytokine		3.048	4.11e-08	BCL3,CDKN1A,DDIT3,EGR1,FOS,FOSB,GDF15,IL20,IL6,JUN,JUNB,LDLR,MYC,NFKBIA,NOS3,OSM,RELA,SELE,SELP,SOCS3,TOP1
	TRAF3IP2	enzyme		3.046	2.59e-08	Ccl2,CCN2,CEBPD,CSF3,CXCL2,CXCL3,ICAM1,IL6,NFKBIZ,SELP,TNFRSF12A
	E. coli B5 lipopolysaccharide	chemical - endogenous non-mammalian		3.042	3.97e-15	ACKR1,ADAMTS1,APOA1,BCL3,Ccl2,CCL20,CDKN1A,CSF3,CX3CR1,CXCL2,CXCL3,ERRFI1,FOS,GCLC,GCLM,HMOX1,ICAM1,IL1R2,IL6,JUNB,LDLR,LIF,NFKBIA,RELA,SELE,SERPINE1,SOCS3,TREM1
	aldosterone	chemical - endogenous mammalian		3.041	1.41e-08	ADAMTS1,ADM,AQP4,Ccl2,CCN2,EGR1,FOS,FOSL1,ICAM1,IL6,NFKBIA,PER1,PLAUR,PROCR,SERPINE1,SGK1,TIMP1
	NFKB1	transcription regulator		3.036	4.07e-14	BCL3,BTG2,Ccl2,CCL20,CCN1,CCN2,CDKN1A,CFTR,CSF3,CXCL2,CXCL3,EGR1,FOS,FOSB,GADD45A,HMOX1,ICAM1,IER3,IL20,IL6,MYC,NFKBIA,NR4A1,PLK3,PTX3,RELA,RGS1,SELE,SELP
	ELK1	transcription regulator		3.026	2.33e-11	CCL20,CDKN1A,EGR1,EGR2,FOS,FOSB,FOSL1,FUT4,JUN,JUNB,NR4A1,SLC7A11,SOCS3,ZFP36
	SERPINE1	other		3.012	5.07e-11	CCL20,CCN2,CDKN1A,CHKA,CSF3,CXCL2,CXCL3,EGR1,FOS,IER3,IL6,JUNB,NFKBIA,PLAUR,ZFP36
	TNFSF12	cytokine		3.01	2.13e-10	Ccl2,CLEC4D,CXCL2,CXCL3,DLL1,ICAM1,IL1R2,IL6,MAP3K14,NFKBIA,PTX3,SELE,SIX1,TIMP1,TNFRSF12A
	bleomycin	biologic drug		3.006	4.75e-14	ATF3,Ccl2,CCN2,CDKN1A,CIART,CSF3,CXCL2,CXCL3,EPHA2,FOSL1,GADD45A,GDF15,HBEGF,ICAM1,IL6,KLF4,MAFF,MAP3K6,MYC,NR4A1,PTX3,RELA,SERPINE1,SOCS3,SQSTM1,TIMP1,TNFRSF10A,TNFRSF1A
	BHLHE40	transcription regulator		3.003	2.21e-08	ATF3,CSF3,CXCL3,DDIT3,HAVCR2,HBEGF,IER3,IL1R2,IL6,JMJD6,LDLR,LIF,LY75,MAFF,MET,PER1,PROCR,RGS1,RGS16,SOCS3,SPPL2A,THY1
	INS	other		2.996	4.85e-19	ADM,APOA1,Ccl2,CCN1,CCN2,CDKN1A,CEBPB,DDIT3,EGR1,EGR2,ERBB3,ERRFI1,FOS,FOSB,FOSL1,GABARAPL1,ICAM1,IER2,IER3,IL6,JUN,JUNB,JUND,NOS3,NR4A1,SELP,TRIB3
	TNFSF13B	cytokine		2.985	0.000756	ADORA2A,FOSL1,HAVCR2,ICAM1,JUN,MAP3K14,MYC,PLAUR,TNFRSF12A
	cocaine	chemical drug		2.985	5.13e-10	ADORA2A,Ccl2,CXCL2,EGR1,EGR2,FOS,FOSB,FOSL1,GADD45A,GADD45B,ICAM1,IL6,JUN,JUNB,Klf16,MIDN,NR4A1,PER1,SERTAD1
	ANGPT2	growth factor		2.985	3.9e-09	Ccl2,CDKN1A,CEBPB,DDIT3,DNAJB4,EIF1,FKBP10,HMOX1,HSPA1A/HSPA1B,ICAM1,IL6,JMJD6,LIG4,NOS3,PTHLH,SERPINE1,SRXN1,TNFRSF12A,TOP1
	methylprednisolone	chemical drug		2.982	3.42e-11	AGO1,Ccl2,CCN2,CCNG1,CDKN1A,CREM,CXCL3,CYB5B,DDIT4,FOS,GADD45A,GCLC,GCLM,HACD3,HMOX1,HSPA1A/HSPA1B,HSPH1,IL6,JUN,KCNJ16,LDLR,LGR4,Ly6a (includes others),MIPEP,Mt1,MYC,NAT8,NFKBIA,PIM3,PLAUR,RBL2,SERPINE1,SGK1,Slc29a2,TUBA4A,ZFP36,ZYX
	SLC15A4	transporter		2.975	0.000369	ADAMTS1,FOS,HMOX1,IL6,KRT17,LOXL1,PLAUR,RGS1,TUBB6
	PRKCE	kinase		2.972	6.02e-08	CCN1,CDKN1A,CEBPB,CSF3,EGR1,FOS,IL6,JUN,JUNB,LDLR,MYC
	1-methyl-4-phenyl-1,2,3,6-tetrahydropyridine	chemical toxicant		2.967	1.91e-09	Ccl2,EGR1,FOS,FOSB,HMOX1,IL6,JUN,Klf16,LIF,NR4A1,OSM,SGK1,SQSTM1,TNFRSF1A
	1-chloro-2,4-dinitrobenzene	chemical drug		2.967	6.51e-14	Ccl2,CCL20,GCLC,GCLM,HMOX1,IL1R2,IL20,IL6,SLC7A11,SQSTM1,TXNRD1
	TRAF6	enzyme		2.966	3.46e-08	Ccl2,CCL20,CREB3L3,CSF3,CXCL2,CXCL3,GABARAPL1,ICAM1,IL6,RELA,SELE
	ITGAV	transmembrane receptor		2.959	2.75e-07	Ccl2,CDKN1A,FOS,ICAM1,IL6,OSM,PTHLH,SERPINE1,TIMP1
	KITLG	growth factor		2.957	9.85e-05	Ccl2,CCN2,CDKN1A,CXCL2,CXCL3,EGR1,FOS,HMOX1,IL6,LDLR,NFKBIA,NOS3,OSM,TNFRSF1A
	deferoxamine	chemical drug		2.957	1.31e-12	ADM,CCL20,CDKN1A,DDIT3,DUSP10,ERRFI1,FOS,GADD45A,GADD45B,GDF15,GEM,HMOX1,HSPA1A/HSPA1B,ICAM1,IL6,JUN,LY75,MYC,NFIL3,PLAUR,RGS1,SELE,SERPINE1
	sphingosine-1-phosphate	chemical - endogenous mammalian		2.955	1.1e-06	AKR1B10,Ccl2,CCN2,CXCL2,EGR1,FOS,ICAM1,IL6,JUN,NOS3,SELE,SERPINE1,TIMP1
	dextran sulfate	chemical drug		2.948	1.39e-07	ADAMTS1,Ccl2,CCL20,CCN2,CDKN1A,CSF3,CX3CR1,CXCL2,CXCL3,EFEMP2,FZD10,HMOX1,ICAM1,IL6,MYC,Pvr,RELA,SELP,SERPINE1,SMC2,SOCS3
	NR1I3	ligand-dependent nuclear receptor		2.945	1.16e-05	APOA1,CDKN1A,GADD45B,ICAM1,LRG1,MAFF,Mt1,MYC,TNFRSF1A,TUBA4A
	EPHA2	kinase		2.945	5.18e-15	ATF3,CXCL2,EGR1,FOS,FOSB,IER3,JUN,JUNB,NFKBIZ,NR4A1,SELE,SGK1,SOX2,ZFP36
	GH1	growth factor		2.942	1.48e-10	ATF3,ATF4,CEBPB,CEBPD,DDIT3,EGR1,ERBB3,FOS,GADD45A,IL6,JUN,JUNB,LDLR,SOCS3,TNFRSF1A,ZFP36
	TFPI2	other		2.94	3.75e-10	ADAMTS4,AREG,ATF3,BTG2,CXCL2,GADD45B,IL6,JUNB,Ppp1r15a
	lysophosphatidylcholine	chemical - other		2.936	7.3e-09	Ccl2,EGR1,HBEGF,ICAM1,IL6,JUN,LDLR,MSMO1,NOS3,PLAUR,SELE,SERPINE1
	F3	transmembrane receptor		2.933	1.64e-07	AREG,Ccl2,CCN1,CCN2,EGR1,FOS,ICAM1,IL6,SELE,SERPINE1
	JAK2	kinase		2.932	2.99e-07	Ccl2,CDKN1A,EGR1,FOS,ICAM1,IL6,MYC,NFKBIZ,NR4A1,OSM,SELP,SEMA6B,SERPINH1,SOCS3
	platelet activating factor	chemical - endogenous mammalian		2.926	4.48e-12	CDKN1A,EGR1,EGR2,FOS,ICAM1,IL6,NFKBIA,NR4A1,PLAUR,SELP,SERPINE1,SOCS3,TIMP1
	NfkB1-RelA	complex		2.921	8.26e-08	ADAMTS4,CCL20,CSF3,CXCL3,ICAM1,IL6,MYC,RGS16,SELE
	mitomycin C	chemical drug		2.92	1.23e-07	ATF3,BTG2,CDKN1A,DDIT3,EGR1,GADD45A,HBEGF,JUN,SESN2,TOP1
	Tlr	group		2.907	2.32e-05	Ccl2,CXCL3,HBEGF,ICAM1,IL6,NFKBIA,RGS1,RGS16,SOCS3,TREM1
	TAC1	other		2.899	1.84e-06	Ccl2,CCN1,CXCL3,FOS,FOSB,HMOX1,IL6,SELE,SELP,SERPINE1
	cadmium	chemical toxicant		2.887	3.48e-06	CDKN1A,CLCN5,HMOX1,JUN,Mt1,MYC,SERPINF1,SGK1,TIMP1
	CHUK	kinase		2.881	1.34e-13	ATF3,Ccl2,CDKN1A,CEBPB,CEBPD,CH25H,CXCL2,CXCL3,FOS,GADD45B,HMOX1,ICAM1,IL6,JUNB,Mt1,MYC,NFKBIA,PTX3,RELA,RGS16,SELE,SGK1,SOCS3,SQSTM1
	palbociclib	chemical drug		2.868	4.35e-11	ADM,ATF3,CCNL1,CDKN1A,EGR1,GADD45A,GADD45B,IL6,JUN,JUNB,LIF,MAP2K3,PER1,SOCS3,ZFP36
	trovafloxacin	chemical drug		2.853	2.23e-13	CDKN1A,CXCL2,CXCL3,ERRFI1,FOS,GCLC,HMOX1,ICAM1,IL6,JUNB,LDLR,NFKBIA,SELE,SERPINE1,SOCS3
	CSF3	cytokine		2.853	4.56e-14	Ccl2,CEBPB,CEBPD,CX3CR1,CXCL2,CXCL3,EGR1,EGR2,FOS,GADD45A,GADD45B,GADD45G,HMOX1,ICAM1,IL6,JUN,Ly6a (includes others),MET,MYC,NECAB2,NFIL3,NOS3,RGS1,SOCS3,TNFRSF1A
	Tnf (family)	group		2.849	6.04e-06	ATF3,Ccl2,CXCL3,DUSP10,ICAM1,IL1R2,IL6,JUN,MYC,NFKBIA,NOS3,SELE,SERPINE1,SOCS3
	crocidolite asbestos	chemical toxicant		2.846	2.6e-19	Ccl2,CXCL2,FOS,FOSL1,GADD45A,GCLC,GCLM,JUN,JUNB,JUND,LIF,MET,MYC,TNFRSF1A,ZYX
	Tgf beta	group		2.84	1.45e-13	ACKR2,Ccl2,CCN1,CCN2,CDKN1A,CEBPB,CSF3,CX3CR1,CXCL2,CXCL3,EGR2,FOS,GADD45B,GCLC,HMOX1,IL6,JUN,JUNB,LIF,LOXL1,Ly6a (includes others),MDFI,MET,MYC,NOS3,NR4A1,PTHLH,SELE,SERPINE1,SERPINH1,SGK1,SOCS3,TIMP1,TNFRSF12A,TREM1
	SELPLG	other		2.828	3.96e-07	CDKN1A,CXCL2,FOS,HAVCR2,IL1R2,PLAUR,RELA,THBD
	RNF138	enzyme		2.828	2.63e-09	CCL20,GADD45B,ICAM1,IER3,IL6,LRRC32,PLK3,RGS16
	NEDD9	other		2.828	0.000101	ACSS3,ADM,DDIT4,ERRFI1,FOS,GDF15,KCNRG,SERPINE1
	levodopa	chemical - endogenous mammalian		2.826	4.86e-05	ACKR1,ADORA2A,Cdkn1c,CHAC1,CIART,EGR2,EIF4EBP2,FOS,FOSB,FOSL1,FTL,GABARAPL1,GADD45B,GDF1,HBEGF,IER3,JUNB,Klf16,MSMO1,PER1,PGM2L1,PTGIS,RBL2,REM2,TMEM199,TRIB3
	NORAD	other		2.813	2.68e-07	CCN1,CCN2,DDIT3,GADD45B,JUN,JUNB,SGK1,TNFRSF12A
	triamterene	chemical drug		2.804	1.42e-05	ADAMTS1,EFEMP2,IER3,IL6,MYC,Pvr,TIMP1,TNFRSF12A
	PIN1	enzyme		2.804	5.61e-05	ATF4,CDKN1A,DDIT3,IL6,MYC,PPARD,TIMP1,TNFRSF10A
	TERT	enzyme		2.791	5.7e-06	ATF3,CCN2,CDKN1A,CXCL2,FUT4,ICAM1,IL6,KLF4,MYC,NFKBIA,NOP58,NOS3,TIMP1,TNFRSF1A
	prostaglandin E2	chemical - endogenous mammalian		2.789	5.07e-17	ADAMTS1,ADAMTS4,AREG,ATF3,Ccl2,CCL20,CCN2,CDKN1A,CEBPB,CEBPD,CREM,CSF3,CXCL3,DLL1,EGR1,EGR2,ERBB2,FOS,FOSB,FOSL1,HMOX1,ICAM1,IER3,IL1R2,IL6,JUN,KLF4,MYC,NFIL3,NFKBIA,NFKBIZ,NR4A1,OSM,SOCS3,SOX2,THBD,TREM1
	AREG	growth factor		2.789	0.000101	AREG,CCL20,EGR1,FOS,IL6,JUN,PTX3,TXNRD1
	CD40LG	cytokine		2.78	6.35e-10	ATF3,CCL20,CCN2,CCNG1,CDKN1A,CXCL2,EGR1,FOS,FOSB,GADD45A,HSPA1A/HSPA1B,ICAM1,IL6,JUN,JUNB,JUND,LIG4,MAP2K3,MRE11,MYC,NFKBIA,PLAUR,RELA,RGS1,SELE,SELP,SERPINE1
	Pro-inflammatory Cytokine	group		2.779	1.89e-07	ADM,GCLC,HMOX1,ICAM1,IL6,NR4A1,SELE,SELP,SOCS3,TIMP1
	MAP2K4	kinase		2.777	3.76e-07	ATF3,CDKN1A,ERRFI1,FOS,GADD45A,IL6,JUN,PPARD,TUBB2A
	uric acid	chemical - endogenous mammalian		2.776	1.45e-07	AREG,Ccl2,CCN1,CCN2,CSF3,CXCL2,CXCL3,HMOX1,ICAM1,IL6,NOS3,SQSTM1,TREM1
	RIPK2	kinase		2.774	1.42e-05	Ccl2,CXCL2,CXCL3,ICAM1,IL6,LDLR,MAP3K6,MYC,NFKBIA,PPARD,SELE
	progesterone	chemical - endogenous mammalian		2.774	2.02e-17	ADAMTS1,ADM,ADRA2A,AREG,ARID5A,ATF3,CCL20,CCNG1,CDKN1A,Cdkn1c,CEBPB,CEBPD,CFTR,DDIT3,DNAJB4,EGR1,ERBB2,ERBB3,ERRFI1,FOS,FOSL1,GABARAPL1,GAL,GPAM,HBEGF,HSPA8,ICAM1,IL6,JUN,LIF,LIPE,MAP2K3,MYC,NFIL3,NFKBIA,NOS3,NR4A1,NTRK1,OSGIN1,PRSS35,PTX3,Scd2,SFN,SGK1,SIX4,THBD,TIMP1,TNFRSF1A
	trans-cinnamaldehyde	chemical drug		2.772	1.43e-08	CDKN1A,DDIT3,EGR1,GCLC,HMOX1,SERPINE1,SRXN1,TXNRD1
	potassium chloride	chemical drug		2.769	1.66e-06	ATF3,BTG2,Ccl2,DDIT3,EGR1,EGR2,FOS,JUN,MYC,NR4A1,PIM3
	CARM1	transcription regulator		2.767	1.11e-10	Ccl2,CDKN1A,CSF3,CXCL3,DDIT4,FOS,FTL,GADD45A,GCLC,ICAM1,MYC
	NOD2	other		2.765	3.89e-06	AREG,CXCL2,CXCL3,ICAM1,IER3,IL6,KLF2,NFKBIA,SOCS3
	TLR5	transmembrane receptor		2.763	1.43e-07	ATF3,Ccl2,CCL20,CSF3,CXCL2,CXCL3,ICAM1,IL6
	E. coli serotype 0127B8 lipopolysaccharide	chemical - endogenous non-mammalian		2.763	6.06e-08	ADRA2A,Ccl2,CCN2,CXCL2,DDIT3,EGR2,HMOX1,IL6,KLF2,LIF,NFKBIA,NOS3,P2RY1,PTX3,SLC7A11,SOCS3
	MAPK8	kinase		2.762	3.82e-14	APOA1,Ccl2,CCN2,CDKN1A,CEBPB,DDIT3,EGR1,FOS,FOSL1,GADD45A,HMOX1,IL6,JUN,JUND,LIF,MYC,PLAUR,PPARD,PTX3,RELA,SELE,SESN2,ZFP36
	phenylephrine	chemical drug		2.76	0.000159	EGR1,FOS,GCLC,HMOX1,JUN,MYC,PIEZO1,SQSTM1
	IGF1R	transmembrane receptor		2.76	0.00146	AQP4,CDKN1A,CEBPB,DDIT3,EGR1,FOS,IL6,LIPE,MYC,NOS3,NR4A1,RELA,Scd2
	JUNB	transcription regulator		2.75	4.14e-08	ATF3,BCL3,CCL20,CSF3,CXCL2,CXCL3,FOSL1,HMOX1,IL6,JUNB,LIPE,PLAUR,SERPINE1,SGK1,TIMP1
	CAMK4	kinase		2.749	5.64e-08	ATF3,CCL20,CDKN1A,CREM,FOS,FOSB,IL6,JUN,JUNB
	bee venom	chemical - endogenous non-mammalian		2.743	3.43e-19	AREG,Ccl2,CCNL1,CREM,DDIT3,DNAJB1,FOSB,GADD45A,ICAM1,IFRD1,JUN,JUNB,KLF2,KLF4,NFIL3,NFKBIA,NOS3,OSM,RGS1,SLC7A11,SOCS3,THBD
	semaxinib	chemical drug		2.74	3.85e-19	ATF3,Bmpr1b,Ccl2,CCL20,CX3CR1,CXCL2,CXCL3,EGR1,EGR2,FOS,GDF15,HAVCR2,HMOX1,ICOS,IL1R2,IL6,LRG1,NFKBIA,NOS3,PTGIS,PTX3,SELE,SEMA6B,SERPINE1,SOCS3
	ERBB2	kinase		2.74	3.5e-08	AREG,ATF3,ATF4,BCL3,BTG2,CCL20,CCN2,CDKN1A,CEBPB,COL6A1,CX3CR1,CXCL3,DDIT3,DLL1,EGR1,ERBB2,ERBB3,FOS,GPAM,HBEGF,HSPA1A/HSPA1B,ICAM1,IL6,JUN,JUNB,KLF4,LIF,MAP2K3,MYC,NFKBIA,PER1,PLAUR,PTX3,RBL2,RCN3,RPS10,SERPINE1,SMC2,THBD,THY1,TOP1,TREM1,TSPAN13
	TGFB3	growth factor		2.737	3.94e-06	CCN1,CCN2,CDKN1A,FOS,FOSB,JUN,JUND,PLAUR,PTHLH,SERPINE1,TSPAN13
	DRD2	G-protein coupled receptor		2.733	2.18e-08	CXCL2,CXCL3,FOS,FOSB,JUN,KCNJ2,LIPE,NFKBIA,RELA,SERPINE1,TNFRSF1A,TUBB6
	formaldehyde	chemical - endogenous mammalian		2.73	1.98e-08	EGR1,EGR2,FOS,FOSB,FOSL1,JUN,JUNB,JUND,SGK1
	nickel chloride	chemical toxicant		2.726	1.16e-11	ADM,ATF4,DDIT4,GCLC,GCLM,HMOX1,IL6,JMJD6,JUN,MAFF,PLK3,SQSTM1,TXNRD1
	SRC	kinase		2.724	7.98e-06	CDKN1A,CSF3,ERBB2,FOS,FOSL1,ICAM1,IL6,JUN,LDLR,MYC,PLAUR
	IKBKG	kinase		2.722	1.51e-10	Ccl2,CCL20,CEBPB,CEBPD,CH25H,CXCL2,CXCL3,FOS,ICAM1,IL6,JUNB,Mt1,NFKBIA,PTX3,RGS16,SGK1,SOCS3
	zymosan	chemical - endogenous non-mammalian		2.72	8.13e-06	Ccl2,CSF3,CXCL2,CXCL3,FTL,HMOX1,IL6,LIF,SOCS3
	D-galactosamine	chemical - endogenous mammalian		2.72	9.19e-13	CXCL2,FOS,GDF15,ICAM1,IL6,JUN,JUNB,JUND,MYC,NFKBIA,RELA,TIMP1,TNFRSF1A
	DDB1	other		2.704	3.02e-14	BTG2,CCN1,CDKN1A,CEBPB,CEBPD,DNAJB1,EGR1,EGR2,FOS,IER2,NR4A1,ZFP36
	STING1	other		2.702	2.14e-05	CCL20,CX3CR1,CXCL2,CXCL3,DDIT3,HAP1,ICAM1,IL6,LIF,PLAUR,RGS16
	RAF1	kinase		2.7	1.74e-12	AREG,CDKN1A,CXCL3,EGR1,ERBB2,FOS,HBEGF,IER2,IER3,IL6,JUN,LIF,LPGAT1,MET,MYC,PLAUR,PPP1R10,PTHLH,RGS1,SLC26A2,TIMP1,TUBA4A,TUBB2A
	5-azacytidine	chemical drug		2.696	3.64e-11	CDKN1A,CLCF1,EPHA2,FOSL1,FYN,GADD45A,GDF15,HBEGF,HSPA8,KLF4,KRT17,Ly6a (includes others),MAFF,Mt1,MYC,NOS3,RASSF1,SOCS3,SOX2,ZYX
	Pam3-Cys-Ser-Lys4	chemical reagent		2.692	1.51e-09	Ccl2,CCN2,CSF3,CXCL2,CXCL3,HAVCR2,ICAM1,IER3,IL6,JUN,NFKBIA,NFKBIZ,OSM,Pvr,RGS1,SELE,SELP,SERPINE1
	Ngf	group		2.692	2.77e-06	CDKN1A,EGR1,FOS,IER2,JUN,NR4A1,PLAUR,SERPINE1,THY1
	Map3k7	kinase		2.678	3.11e-06	Ccl2,CXCL2,CXCL3,EGR2,HBEGF,IL6,JUN,NFKBIA,NFKBIZ
	NFAT5	transcription regulator		2.673	4.91e-08	AQP4,AREG,C1QTNF1,Ccl2,CSF3,CXCL3,DDIT4,IL6,LIF,Ly6a (includes others),NFKBIA,PPARD,PRSS35,PTGIS,SGK1
	10E,12Z-octadecadienoic acid	chemical - endogenous mammalian		2.67	8.06e-08	ACSM3,ATF3,ATF4,Ccl2,DDIT3,EGR2,GDF15,IL6,KLF14,LDLR,LIPE,NR4A1,PANK1,RGS1,TRIB3
	lactacystin	chemical - protease inhibitor		2.666	8.59e-10	ATF3,BAG3,Ccl2,CDKN1A,Cdkn1c,DDIT3,ERBB2,FOSL1,FTL,GCLC,HMOX1,IFRD1,IL6,LDLR,NFKBIA,NR4A1,SQSTM1,TUBB2A,TXNRD1
	ethanol	chemical - endogenous mammalian		2.658	5.41e-16	ADM,APOA1,AQP4,ATF3,ATF4,Ccl2,CCN2,CDKN1A,CEBPB,CEBPD,COL6A1,CREB3L3,CXCL3,DDIT3,EGR1,FOS,FOSB,FOSL1,GADD45A,GPAM,HMOX1,ICAM1,IL1R2,IL6,JUN,KLF4,LDLR,MYC,NCEH1,NOS3,PLK3,RELA,SELE,SERPINE1,SGK1,SLC7A11,SOX2,SRXN1,TIMP1,TRIB3
	methamphetamine	chemical drug		2.656	8.27e-10	Ccl2,CPZ,CREM,EGR1,FOS,FOSB,FOSL1,HMOX1,ICAM1,IL6,JUN,JUND,MAP3K6,MYC,NR4A1,SFN,TNFRSF1A
	YAP1	transcription regulator		2.647	3.75e-10	ADAMTS1,AREG,Ccl2,CCN1,CCN2,CDKN1A,CSF3,CXCL2,CXCL3,DDIT3,EGR1,EGR2,FOS,GADD45A,GDF15,HBEGF,ICAM1,IL6,JMJD6,LY75,MRE11,MYC,NFKBIA,RELA,RPL7A,RPS10,SERPINE1,SFN,SGK1,SOX2,TIMP1,TNIP2
	ZFTA-RELA	fusion gene/product		2.646	1.01e-05	BCL3,Ccl2,CXCL2,CXCL3,ICAM1,IL6,NFKBIA
	tetrabromobisphenol A	chemical toxicant		2.646	3.7e-05	CCN2,CEBPB,COL6A1,JUN,MYC,SERPINH1,TIMP1
	puromycin aminonucleoside	chemical reagent		2.646	0.00214	ADAMTS1,EFEMP2,IER3,MYC,Pvr,TIMP1,TNFRSF12A
	PAF1	other		2.646	1.34e-05	KLF4,NFKBIZ,PLAUR,SERPINE1,SERTAD1,TAC3,ZFP36
	OLFM4-RET	fusion gene/product		2.646	0.000618	EGR1,EGR2,FOS,FOSB,FOSL1,JUNB,KRT17
	KCNJ10	ion channel		2.646	1.82e-08	AKR1B10,Ccl2,FOSL1,GADD45A,ICAM1,TIMP1,TNFRSF12A
	gentamicin C	chemical drug		2.646	7.88e-05	ADAMTS1,EFEMP2,IER3,MYC,Pvr,TIMP1,TNFRSF12A
	CHD1	enzyme		2.646	7.67e-09	CCL20,CXCL2,CXCL3,ICAM1,IER3,IL6,LIF
	erlotinib	chemical drug		2.644	3.95e-08	AREG,CCL20,CSF3,CXCL3,EGR1,ICAM1,IL6,LIF,NFKBIA,PLAUR,SERPINE1,TNFRSF10A,TNFRSF1A
	CREBBP	transcription regulator		2.638	1.58e-08	ADORA2A,ARID5A,CCN1,CDKN1A,DNAJB4,EDARADD,EGR1,EGR2,ERCC1,FOS,FOSB,IL6,JUN,JUND,KLF2,LDLR,LIG4,MAFG,MYC,NFKBIA,NR4A1,SELE,SELP,SLC7A11,SOCS3
	EIF2AK2	kinase		2.636	1.14e-09	ATF3,ATF4,CDKN1A,CEBPB,CEBPD,DDIT3,EGR1,FOS,IL6,JUN,MYC,NFKBIA,SELE,SOCS3
	Z36	chemical reagent		2.63	1.89e-07	ATF4,CDKN1A,CEBPB,CHAC1,DDIT3,HMOX1,TRIB3
	SELP	transmembrane receptor		2.63	1.15e-07	CDKN1A,CXCL2,IL1R2,IL6,PLAUR,RELA,SELP,THBD
	RETNLB	other		2.63	0.000348	Ccl2,CCN2,IL6,MAP3K6,MYC,NR4A1,TIMP1
	MAPKAPK2	kinase		2.63	5.08e-07	Ccl2,CEBPD,CXCL2,CXCL3,DDIT3,ICAM1,IL6,NFKBIA,ZFP36
	Creb	group		2.63	1.45e-10	ADM,AREG,ATF3,CCN1,CDKN1A,CEBPB,CEBPD,CREM,EGR1,EIF4EBP2,FOS,FOSB,FOSL1,IER3,IL6,JUN,JUNB,LDLR,NOS3,NR4A1,PCOLCE,PER1,PTHLH,SESN3,SLC7A11,UBC
	FN1	enzyme		2.628	2.66e-09	CCN1,CCN2,CDKN1A,CEBPB,CXCL2,CXCL3,DLGAP4,FOS,IL6,JUND,MYC,NFKBIA,PLAUR,RRAGD,SERPINE1,SOCS3,SOX2,SQSTM1,ZYX
	IL24	cytokine		2.623	1.54e-05	Ccl2,CCL20,DDIT3,GADD45A,GADD45G,HBEGF,LIG4
	fatty acid	chemical - endogenous mammalian		2.622	1.97e-09	APOA1,Ccl2,CCN1,CREB3L3,CREM,DDIT3,GPAM,HMOX1,IL6,LDLR,NFKBIA,NR4A1,PPARD,SERPINE1,SQSTM1
	fenamic acid	chemical reagent		2.621	0.000128	ADAMTS1,EFEMP2,IER3,MYC,Pvr,TIMP1,TNFRSF12A
	ECSIT	transcription regulator		2.621	1.89e-07	BCL3,HMOX1,IER3,IL6,JUNB,NFKBIA,PLAUR
	C5AR1	G-protein coupled receptor		2.621	0.000106	Ccl2,CSF3,CXCL2,CXCL3,IL6,SELP,SERPINE1
	CFI-402257	chemical drug		2.619	1.56e-06	AREG,CCL20,CXCL2,CXCL3,GEM,ICAM1,PLAUR
	ICAM1	transmembrane receptor		2.618	3.7e-05	CXCL2,CXCL3,FOS,ICAM1,IL6,KLF4,MYC
	sodium arsenite	chemical drug		2.616	1.64e-08	CDKN1A,DDIT3,EGR1,FOS,GADD45A,GADD45B,GCLC,GCLM,HMOX1,JUN,SOCS3
	NfkB-RelA	complex		2.616	1.04e-06	CXCL3,ICAM1,IL6,MYC,NFKBIA,SELE,SOCS3
	reactive oxygen species	chemical toxicant		2.613	1.92e-07	CCN2,CDKN1A,CSF3,DDIT3,ERBB2,ERBB3,GADD45A,HBEGF,HMOX1,IL6,JUN,MYC,SERPINE1
	PRMT1	enzyme		2.613	0.000278	Ccl2,CEBPB,CXCL3,FTL,GCLC,KLF4,LOXL1,SERPINE1
	PDX1	transcription regulator		2.613	8.16e-07	ATF3,ATF4,Ccl2,CREM,CXCL2,EGR1,GCLM,HAP1,IER3,IL6,JUN,JUNB,Mt1,MYC,TRIB3
	estrogen	chemical drug		2.613	1.53e-16	APOA1,AREG,BCL3,CCN1,CCN2,CDKN1A,CFTR,EGR1,ERBB2,ERBB3,FOS,GAL,HBEGF,HSPH1,ICAM1,IL6,JUN,JUNB,LDLR,LIF,MYC,NFIL3,NOS3,NR4A1,NTRK1,PTGIS,PTX3,RAG1,SMC2,TAC3,ZFP36
	N-acetylsphingosine	chemical reagent		2.611	8.72e-06	Ccl2,CDKN1A,CEBPB,CXCL2,FOS,JUN,SERPINE1
	GNRH1	other		2.61	8.71e-05	CREM,EGR1,EGR2,FOS,FOSB,JUN,JUNB
	CD36	transmembrane receptor		2.608	1.67e-11	ADAMTS4,APOA1,APOA4,AREG,Ccl2,CCL20,CSF3,CXCL3,DDIT3,ICAM1,IL6,LIF,PLAUR,SELP,SERPINE1,TNFRSF10A
	9,10-dimethyl-1,2-benzanthracene	chemical toxicant		2.608	2.06e-09	AREG,CDKN1A,CXCL2,CXCL3,EPHA2,GADD45A,GCLC,HBEGF,IL6,JUN,SERPINE1
	PRKCB	kinase		2.607	1.58e-05	CDKN1A,EGR1,FOS,ICAM1,IL6,JUN,MYC,SERPINE1
	cytarabine	chemical drug		2.607	0.000116	CDKN1A,GADD45A,ICAM1,IL6,Pvr,SESN2,TOP1
	IL17F	cytokine		2.606	6.42e-06	Ccl2,CCL20,CSF3,CXCL2,CXCL3,ICAM1,IL6
	KDM3A	transcription regulator		2.599	4.65e-06	ADM,CCN1,CCN2,GDF15,HMOX1,MYC,SERPINE1
	MKNK1	kinase		2.598	0.000689	BAG3,CCN1,CLCF1,EGR1,FOS,FOSB,IFRD1,MYC,Scd2,SERPINH1
	EPHB1	kinase		2.596	8.77e-11	Ccl2,EGR1,EGR2,FOS,JUN,JUNB,SERPINE1
	SMAD1	transcription regulator		2.595	5.64e-08	BTG2,CCN2,CDKN1A,CXCL2,CXCL3,GADD45B,ICAM1,MYC,SELE
	RET	kinase		2.595	1.84e-06	ATF4,Ccl2,CCL20,CSF3,EGR1,FOS,HSPA1A/HSPA1B,HSPA1L,HSPA8,HSPH1,IL6,MET,PLAUR
	CD40	transmembrane receptor		2.595	9.71e-08	ATF4,Ccl2,CDKN1A,CSF3,CYSLTR1,FOS,ICAM1,IL6,JUN,KLF4,Ly6a (includes others),MAP3K14,MAP3K6,MET,MYC,NFKBIA,RAG1,RELA,SELE,SERPINE1,THBD
	PGR	ligand-dependent nuclear receptor		2.59	1.69e-06	ADAMTS1,ADRA2A,AREG,CDH26,CDKN1A,CEBPB,CEBPD,COL6A1,DNAJB4,ERBB2,FOS,GAL,HBEGF,ICAM1,IER3,KLF4,LIF,LOXL1,MAP2K3,MYC,NFKBIA,SERPINE1,SERPINH1,SGK1
	KRAS	enzyme		2.59	9.35e-18	ADAMTS1,AKR1B10,AREG,ATF3,Ccl2,CCN1,CCN2,CDKN1A,CEBPB,CFTR,COL6A1,CSF3,DDIT3,DPY19L4,EGR1,EGR2,EPHA2,FOS,FOSB,FOSL1,GADD45A,GCLC,GCLM,HBEGF,HMOX1,IER3,IL6,JUN,JUNB,LIF,LRP8,Ly6a (includes others),MET,MRE11,MYC,NCEH1,NFKBIA,NOS3,NR4A1,PCOLCE,PPARD,PTX3,Pvr,RELA,SERPINE1,SLC26A2,SLC7A11,SOCS3,SOX2,SQSTM1,THBD,THY1,TNFRSF10A,TNFRSF12A,TREM1,TUBA4A,ZFAND2A
	KLF4	transcription regulator		2.588	3.6e-08	ADAMTS1,Ccl2,CDKN1A,CHST15,CXCL3,DLL1,EPHA2,GADD45A,HBEGF,IER5,IL6,KLF4,KRT17,MYC,NOS3,OSM,PLAUR,SERPINE1,SERPINH1,SOX2,THBD,TXNRD1
	ALB	transporter		2.588	1.54e-05	Ccl2,CCN2,CDKN1A,DDIT3,IL6,RELA,SQSTM1
	dinoprost	chemical - endogenous mammalian		2.584	4.34e-06	ADM,FOS,HSPA1A/HSPA1B,IL6,JUN,MYC,NFIL3,NR4A1,PTX3
	imiquimod	chemical drug		2.583	7.31e-08	AQP4,BTG2,Ccl2,COMP,CSF3,CXCL2,CXCL3,CYP27B1,FOS,FOSL1,HMOX1,ICAM1,IL6,JUNB,LRG1,MYC,SOCS3,UBC
	SMAD4	transcription regulator		2.58	7.11e-18	ACKR1,APOA1,APOA4,AREG,Ccl2,CCL20,CCN2,CDKN1A,CXCL2,CXCL3,ERBB2,FOS,FOSL1,GADD45A,GADD45B,HMOX1,ICAM1,IER3,IL20,MET,MYC,NFKBIA,PTHLH,PTX3,RASSF1,SELE,SERPINE1,SERTAD1,SGK1,SOX2,TIMP1,TNFRSF10A,ZFP36
	Fcer1	complex		2.579	7.78e-07	Ccl2,CXCL3,FOS,FYN,IL6,JUN,LIF,MAP2K3,RELA
	CD14	transmembrane receptor		2.579	4.23e-06	Ccl2,CXCL2,CYP27B1,ICAM1,IL6,SELE,SELP,SOCS3
	aplidine	biologic drug		2.579	2.22e-12	FOS,FOSB,FOSL1,JUN,JUNB,JUND,RELA
	vitamin K3	chemical drug		2.578	8.34e-07	ATF4,CCL20,DDIT3,EGR1,FOS,HMOX1,MYC
	silicon dioxide	chemical drug		2.578	5.51e-08	EGR1,FOS,FOSL1,IL6,JUN,JUNB,SQSTM1
	RAC1	enzyme		2.577	2.1e-07	ATF3,Ccl2,CCN2,FOS,FOSL1,HMOX1,ICAM1,IL6,JUN,KLF4,MYC,PLAUR,SOX2
	F2RL1	G-protein coupled receptor		2.576	5.85e-06	AREG,ATF3,BCL3,CCN1,CCN2,CXCL2,FOS,HBEGF,IL6,LIF
	IL21	cytokine		2.575	0.0259	CCL20,CDKN1A,EGR1,HAVCR2,IL6,SGK1,SOCS3
	HSPD1	enzyme		2.573	8.34e-07	Ccl2,CXCL2,CXCL3,ICAM1,IL6,SELE,SOCS3
	GPR174	G-protein coupled receptor		2.57	0.00138	ARID5A,BCL3,CREM,FYN,NR4A1,VPS37B,ZYX
	BCR (complex)	complex		2.564	0.000183	ATF3,BCL3,CDKN1A,CLCF1,EGR1,EGR2,FOS,FOSB,ICAM1,IL1R2,IL6,JUNB,KLF4,MYC,RELA
	clopidogrel	chemical drug		2.561	1.33e-10	ATF3,BMF,Ccl2,CHAC1,DDIT3,DUSP10,IFRD1,MYC,PTX3,RGS16,SESN2,SLC1A4,TRIB3
	diclofenac	chemical drug		2.559	3.24e-16	AQP4,AREG,ATF3,ATF4,CDKN1A,CEBPB,DDIT3,DNAJB1,FOS,GDF15,IL6,JUN,JUND,KLF4,MYC,SERPINE1,SQSTM1,TNFRSF12A,TRIB3
	SREBF2	transcription regulator		2.555	0.000912	AREG,CCN1,CCN2,CDKN1A,ICAM1,LDLR,MSMO1
	MAP3K1	kinase		2.549	9.17e-10	ATF3,EGR1,FOS,HMOX1,JUN,LDLR,PLAUR,PPARD,SERPINE1,TIMP1,TNFRSF10A
	IFN Beta	group		2.548	6.21e-05	AREG,ATF3,BTG2,Ccl2,CDKN1A,CEBPB,CEBPD,ICAM1,IL20,IL6,MYC,SERPINE1,SLC7A11,TXNRD1
	TGFB2	growth factor		2.546	0.000143	CCN2,EGR1,EGR2,FOS,HBEGF,HMOX1,PTHLH,SERPINE1,TIMP1
	IL6R	transmembrane receptor		2.545	1.58e-05	CCL20,CDKN1A,CXCL2,CXCL3,GAL,ICAM1,IL6,SOCS3,TIMP1
	resiquimod	chemical drug		2.542	8.13e-07	ATF3,ATF4,Ccl2,CCL20,CEBPB,CSF3,CXCL2,CXCL3,DDIT3,DLL1,FOS,GDF15,HAVCR2,ICAM1,IER3,IL6,JUN,LIF,NFKBIA,NFKBIZ,PTX3,SOCS3,TNFRSF1A
	YBX1	transcription regulator		2.539	4.95e-08	APOL2,Ccl2,CCL20,CDKN1A,CXCL2,EPHA2,ERBB2,FOS,ICAM1,IL6,KLF4,MYC,OSM,PLAUR
	PI3K (family)	group		2.539	3.95e-08	ADM,AKR1B10,Cdkn1c,DDIT3,DDIT4,FOS,GCLC,GCLM,HMOX1,IL6,KLF2,MYC,SERPINE1
	MEF2C	transcription regulator		2.537	1.3e-07	ATF3,Ccl2,CDKN1A,CXCL2,EGR2,FOS,FOSB,IL6,JUN,JUNB,JUND,KCNJ2,KLF2,NR4A1,ZFP36
	okadaic acid	chemical toxicant		2.534	4.67e-09	APOA1,CCN2,CXCL2,EGR1,FOS,FOSB,IL6,JUN,JUNB,JUND,KLF4,MYC,SQSTM1
	amphetamine	chemical drug		2.528	1.47e-08	ATF3,ATF4,EGR1,FOS,FOSB,FOSL1,GDF1,HSPA8,ICAM1,JUN,JUNB,SGK1
	cephaloridine	chemical drug		2.514	8.85e-09	AKR1B10,APOA4,CCL20,CCN2,DDIT4,HMOX1,HSPA1A/HSPA1B,HSPH1,Pvr,RND1,TAC3,TNFRSF12A,TRIB3
	ionomycin	chemical reagent		2.488	4.08e-08	CSF3,DDIT3,EGR1,EIF4EBP2,FOS,FOSB,GEM,ICAM1,ICOS,IL6,KCNJ2,LDLR,MYC,NFIL3,NR4A1,RELA,SGK1
	RIGI	enzyme		2.469	0.000126	Ccl2,CCL20,CX3CR1,DLL1,GEM,ICAM1,IL6,KLF4,PLAUR,SOCS3
	arachidonic acid	chemical - endogenous mammalian		2.466	2.28e-08	DDIT3,EGR1,FOS,FOSL1,HMOX1,IL6,JUN,LDLR,NFKBIA,NOS3,PTHLH,SELP,TNFRSF1A
	PRKCA	kinase		2.452	4.34e-10	CCN2,CDKN1A,CSF3,CXCL2,CXCL3,EGR1,ERBB2,FOS,GDF15,HSPA1A/HSPA1B,ICAM1,JUN,MYC,NFKBIA,SELP,SERPINE1
	ZBTB10	transcription regulator		2.449	0.00455	ARID5A,CXCL3,IL20,IL6,MAP3K14,RELA,SERPINE1,TNFRSF1A
	VE-821	chemical reagent		2.449	6.09e-06	CSF3,CXCL2,CXCL3,IL20,IL6,KLF4
	TEAD3	transcription regulator		2.449	0.000191	ADM,CCN1,CCN2,LOXL1,NFKBIZ,PDGFRL
	TEAD2	transcription regulator		2.449	0.000171	ADM,CCN1,CCN2,LOXL1,NFKBIZ,PDGFRL
	ST3-Hel2A-2	chemical reagent		2.449	7.58e-09	ATF3,DDIT3,EGR2,FOS,GADD45A,IER3
	SAMSN1	other		2.449	0.00368	ARID5A,CXCL2,HBEGF,IL6,NFKBIZ,SOCS3
	MYO6	other		2.449	0.00232	ATF3,DNAJB4,ERRFI1,IER3,MAP2K3,NFKBIZ
	GPR15LG	cytokine		2.449	4.23e-05	CCN2,IL20,IL6,JUN,MAFF,SOCS3
	diethylstilbestrol	chemical drug		2.449	1.5e-05	AQP4,AREG,CCN2,CDKN1A,COMP,EGR1,FOS,GABRP,GADD45A,GAL,HBEGF,IL1R2,KLF4,NUMBL,PCOLCE,SFN,SIX1
	F10	peptidase		2.44	4.73e-08	CCN1,CCN2,EGR1,ICAM1,IL6,SELE
	PIK3R1	kinase		2.438	1.87e-07	ATF4,DDIT3,ERBB3,FOS,HMOX1,ICAM1,IL6,MYC,SELP,SERPINE1,TRIB3
	JUN	transcription regulator		2.438	3.93e-14	ATF3,BCL3,Ccl2,CCL20,CCN1,CCN2,CDKN1A,CSF3,CXCL3,ERBB2,ERCC1,FOS,FOSL1,GADD45A,GCLC,HMOX1,ICAM1,IL6,JUN,JUNB,LIF,MET,MYC,NFKBIA,NFKBIZ,NR4A1,OSM,PLAUR,PTHLH,PTX3,SERPINE1,SGK1,SOCS3,SOX2,TIMP1,TNFRSF10A,ZFP36
	CCL5	cytokine		2.437	6.02e-07	ATF4,Ccl2,CXCL2,CXCL3,FOS,IER2,IL6,PLAUR,SGK1,ZFP36
	DPP4	peptidase		2.434	9.51e-05	Ccl2,CSF3,CXCL2,EGR2,IL6,TIMP1
	STAT1/3/5 dimer	complex		2.433	2.4e-06	BCL3,CEBPD,FOS,JUNB,SOCS3,TIMP1
	phenylbutazone	chemical drug		2.433	0.00042	ADAMTS1,EFEMP2,IER3,Pvr,TIMP1,TNFRSF12A
	CSF1R	kinase		2.433	6.42e-06	CDKN1A,FOS,HMOX1,IL6,JUN,JUNB,MYC
	2-bromoethylamine	chemical reagent		2.433	0.000136	ADAMTS1,EFEMP2,IER3,MYC,TIMP1,TNFRSF12A
	IL5	cytokine		2.43	2.16e-12	AREG,ATF4,BCL3,CDKN1A,CX3CR1,CYSLTR1,DENND11,EGR1,EGR2,GADD45A,GADD45G,GCLM,GPAM,HBEGF,HSPH1,ICAM1,IER2,IER3,IL1R2,MYC,NFIL3,Scd2,SGK1,THY1,TRA2A,ZYX
	EGFR	kinase		2.43	7.96e-17	AREG,CCN2,CDKN1A,CEBPB,CHKA,COL6A1,DDIT3,DPY19L4,EGR1,EPHA2,ERBB2,ERBB3,FOS,FOSL1,GADD45A,GCLM,HBEGF,ICAM1,IER2,IER3,IL6,JUN,JUNB,JUND,KRT17,LDLR,LMBRD1,LRP8,MET,MYC,NFKBIA,PLAUR,PTGIS,RELA,SERPINE1,SLC26A2,SLC7A11,SOCS3,SOX2,TOP1,TSPAN13,TUBA4A,TUBB2A
	Cdk	group		2.429	1.34e-05	CXCL2,DDIT4,GADD45A,GADD45G,IL6,MYC
	NCF1	enzyme		2.425	1.34e-05	Ccl2,CDKN1A,HMOX1,ICAM1,SERPINE1,THBD
	di(2-ethylhexyl) phthalate	chemical toxicant		2.425	0.000349	EGR1,FOS,FOSB,JUN,MYC,ZFP36
	1-palmitoyl-2-oleoylphosphatidylserine	chemical - endogenous mammalian		2.425	3.22e-07	CSF3,CXCL2,CXCL3,IL6,LIF,OSM,TNFRSF12A
	cyclopiazonic acid	chemical - endogenous non-mammalian		2.423	1.23e-07	Ccl2,CXCL2,DDIT3,EGR1,FOS,IL6
	6-hydroxydopamine	chemical toxicant		2.418	6.54e-08	ATF4,DDIT3,DDIT4,FOS,FOSB,GADD45G,HSPA1A/HSPA1B,HSPA8,IL6,JUN,TRIB3,UBC
	CEBPB	transcription regulator		2.417	2.67e-12	ADM,AKR1B10,Ccl2,CCL20,CDKN1A,CEBPB,CEBPD,CFTR,CSF3,CXCL2,CXCL3,CYP27B1,DDIT3,DDX39A,FOS,FTL,GADD45A,GDF15,HSPA8,ICAM1,IER3,IL6,JUN,LDLR,MRE11,MYC,NFKBIZ,PLAUR,PPARD,SERPINE1,SESN2,SGK1,SOCS3,TNFRSF1A,TOP1,TRIB3,ZW10,ZYX
	IL36A	cytokine		2.416	1.92e-05	CCL20,CSF3,CXCL2,CXCL3,IL6,NFKBIZ
	TRADD	other		2.414	6.09e-06	CXCL2,CXCL3,ICAM1,IL6,NFKBIA,RND1
	PPRC1	transcription regulator		2.414	9.51e-05	ATF4,CCL20,DDIT4,ERRFI1,GDF15,NFKBIZ
	MAOA	enzyme		2.414	1.61e-05	CCN1,CCN2,CEBPD,IL6,MYC,SOCS3
	bardoxolone	chemical drug		2.414	2.61e-09	CDKN1A,CEBPB,DDIT3,GCLC,GCLM,HMOX1,NFKBIA,SQSTM1,TXNRD1
	rolipram	chemical drug		2.412	0.000212	AREG,CCL20,FOS,IL1R2,IL6,SOCS3
	MDK	growth factor		2.412	2.27e-05	Ccl2,CXCL3,FOSL1,IL6,LIF,RELA
	STAT6	transcription regulator		2.409	2.94e-12	APOLD1,AREG,ARID5A,BCL3,Ccl2,CCL20,CDKN1A,CXCL2,CXCL3,EGR1,EGR2,EPHA2,GADD45B,GADD45G,ICOS,IER2,IL6,LIF,LIPE,Ly6a (includes others),LY75,NFIL3,NFKBIA,Scd2,SELE,SELP,SERPINE1,SERPINF1,SQSTM1,THY1,TIMP1,TNIP2,ZFP36
	CCN1	other		2.409	1.68e-08	Ccl2,CCN1,CDKN1A,CXCL2,CXCL3,IL6,JUN,MYC,NR4A1,RBL2,SERPINE1,TIMP1
	CDK9	kinase		2.407	2.8e-06	CDKN1A,CXCL2,DDIT3,FOS,IL6,MYC,NFKBIA,SELE
	ATP-gamma-S	chemical reagent		2.404	0.000299	AREG,CCL20,CREM,CXCL2,IL1R2,IL6,SOCS3
	4-hydroxytamoxifen	chemical drug		2.403	4.51e-15	AREG,ATF3,CCN1,CCN2,CDKN1A,CEBPB,CEBPD,DDIT3,DDIT4,EGR1,ERRFI1,FOS,FOSB,IER2,IER3,IL6,JUN,JUNB,MYC,NFKBIA,RGS16,RND1,SGK1,ZFP36
	Histone h3	group		2.401	3.05e-06	ATF3,Ccl2,CDKN1A,DDIT3,DUSP10,EGR1,FOS,ICAM1,IL6,JUN,KLF2,MET,Mt1,MYC,NFKBIA,NOG,NOS3,OSGIN1,PER1,RASSF1,SELE,SGK1,SOCS3,UBC
	fluoromethyl 2,2-difluoro-1-(trifluoromethyl)vinyl ether	chemical toxicant		2.401	1.34e-05	ATF3,Ccl2,HMOX1,HSPA1A/HSPA1B,TIMP1,TNFRSF12A
	FCGR2A	transmembrane receptor		2.401	0.00026	Ccl2,CXCL2,CXCL3,ICAM1,IL6,SERPINE1
	STAT	group		2.4	3.13e-05	CDKN1A,CEBPD,FOS,JUNB,SOCS3,TIMP1
	IL11RA	transmembrane receptor		2.4	1.22e-12	Ccl2,CCL20,CXCL2,CXCL3,FOS,ICAM1,IL6,JUNB,MYC,SELP,SOCS3,SOX2,TIMP1
	CNTF	cytokine		2.398	5.45e-07	ATF3,Ccl2,CEBPD,EGR1,EGR2,FOS,HMOX1,JUNB,KLF4,LIF,NTRK1,OXCT1,Scd2,SOCS3,TIMP1,ZFP36
	clozapine	chemical drug		2.397	0.00046	EGR1,FOS,IL6,LDLR,NR4A1,SGK1
	dibutyl phthalate	chemical toxicant		2.393	4.9e-06	FOS,JUN,JUNB,MYC,RELA,SERPINE1
	oxazolone	chemical reagent		2.392	6.09e-06	Ccl2,CCL20,CXCL3,ICAM1,IL6,KRT17
	ATF2	transcription regulator		2.392	3.04e-06	ATF3,DDIT3,DUSP10,EGR1,FOS,GADD45A,IL6,JUN,RELA,TRIB3
	4-hydroxynonenal	chemical toxicant		2.391	1.76e-05	BAG3,CCN2,HSPA1A/HSPA1B,ICAM1,IL6,JUN,SERPINE1
	LCN2	transporter		2.387	0.000754	Ccl2,CCL20,CXCL2,CXCL3,HMOX1,IL6,LDLR
	CTNNB1	transcription regulator		2.385	1.75e-10	AQP4,BMF,Ccl2,CCN1,CCN2,CDKN1A,Cdkn1c,COL27A1,CSF3,CXCL2,CXCL3,CXXC4,DDIT3,EGR1,ERBB3,FOS,FOSL1,GADD45B,GADD45G,GALC,GDF15,GPAM,HBEGF,IL6,JUN,LIF,LIG4,LIPE,MYC,NAT8,NR4A1,NUMBL,PLAUR,PPARD,PROCR,PRSS35,RPL7A,RPS10,SERPINE1,SFN,SGK1,SIX1,SLC26A2,SOX2,SQSTM1,TIMP1,TNFRSF1A
	Fibrinogen	complex		2.382	7.76e-07	BCL3,Ccl2,CXCL3,ICAM1,IL6,SELP
	CpG ODN 1668	chemical reagent		2.382	0.000349	Ccl2,CSF3,CXCL3,ICAM1,IL6,SOCS3
	methylnitronitrosoguanidine	chemical toxicant		2.38	6.09e-06	BTG2,CDKN1A,EGR1,GADD45A,GDF15,SERPINE1
	Pkc(s)	group		2.379	1.42e-11	ADM,APOA1,ATF3,CCN1,CCN2,CDKN1A,DDIT3,EGR1,EGR2,FOS,FOSL1,GADD45A,GADD45B,HMOX1,IL6,JUN,JUNB,KCNJ2,NR4A1,PER1,RBL2,SERPINE1
	LEP	growth factor		2.379	5.3e-14	APOA1,APOA4,Ccl2,CCN1,CDKN1A,CEBPB,CSF3,CYP27B1,EGR1,EGR2,ERBB2,FOS,GADD45A,GAL,GCLC,GPAM,ICAM1,IL1R2,IL6,JUN,JUNB,JUND,LDLR,LIF,LIPE,MSMO1,MYC,NOS3,RELA,Scd2,SELE,SELP,SERPINE1,SOCS3,TIMP1,TNFRSF1A,ZFP36
	NFKBIZ	transcription regulator		2.377	6.09e-06	Ccl2,CCL20,CEBPD,CSF3,CXCL3,IL6
	NFATC3	transcription regulator		2.377	1.42e-05	ATF3,DDIT4,EGR2,FOS,FOSB,IL6,JUN,NR4A1
	hemozoin	chemical - endogenous non-mammalian		2.377	6.09e-06	Ccl2,CXCL2,CXCL3,HMOX1,ICAM1,IL6
	vancomycin	biologic drug		2.376	2.91e-06	ADAMTS1,CXCL2,DNAJB4,EFEMP2,FOS,HAVCR2,HMOX1,IER3,IL6,JUNB,Ly6a (includes others),MYC,Pvr,TIMP1,TNFRSF12A
	morphine	chemical drug		2.374	2.23e-08	ADM,AQP4,CDKN1A,ERBB2,ERBB3,FOS,FOSB,FOSL1,FZD10,IL6,JUNB,NOS3,NR4A1,RELA,SOX2
	enterotoxin B	biologic drug		2.374	7.62e-07	Ccl2,CDR2,CSF3,CXCL2,CXCL3,ICAM1,IL6,LIF,LY75,SRXN1
	MAP2K3	kinase		2.373	0.000153	CDKN1A,DDIT3,ICAM1,IL6,RELA,SERPINE1,SGK1
	MET	kinase		2.358	9.48e-10	AREG,ARID5A,BMF,CDKN1A,FOS,GCLC,HBEGF,HMOX1,IL6,JUN,KLF4,MYC,NFKBIZ,PIM3,SOCS3,SOX2
	RAS	group		2.357	4.68e-09	CCN2,CDKN1A,EGR1,FOS,FOSL1,HMOX1,IL6,JUN,LDLR,LIF,MET,MYC,PLAUR,PPARD,SERPINE1
	hydroxyurea	chemical drug		2.354	1.07e-05	CDKN1A,CSF3,CXCL2,CXCL3,GADD45A,IL20,IL6,KLF4,MYC,SELE
	TP63	transcription regulator		2.352	1.58e-19	ADAMTS1,ADM,AREG,BCL3,CCN1,CCN2,CCNG1,CDKN1A,COL11A2,DDIT4,DLL1,DNAJB1,DUSP10,EGR1,EGR2,EPHA2,ERBB3,FOS,FOSB,FOSL1,GADD45A,GAL,HBEGF,HSPA1A/HSPA1B,HSPA8,ICAM1,IER3,IL6,JUN,JUNB,KLF4,KRT17,LIF,MAFF,MAP2K3,MYC,PTHLH,RELA,SERPINE1,SERPINF1,SESN2,SFN,SLC7A11,SOX2,SPATA18,THY1,TNFRSF10A,TNFRSF1A
	oblimersen	biologic drug		2.345	2.34e-07	ADM,ATF3,CDKN1A,CEBPD,GADD45A,GADD45B,IFRD1,MAFF,SIX1
	EML4-ALK	fusion gene/product		2.345	1.2e-05	CDKN1A,EGR1,ERBB3,GADD45B,JUNB,MET,SERPINE1,SOCS3,THBD
	carbonyl cyanide m-chlorophenyl hydrazone	chemical toxicant		2.343	3.76e-07	ATF4,CCL20,DDIT3,DDIT4,ERRFI1,GDF15,NFKBIZ,SELP,SERPINE1
	mycophenolic acid	chemical drug		2.335	1.28e-08	ADM,ATF3,CCL20,CCN1,CCN2,CDKN1A,CXCL3,HBEGF,IL6,KRT17,LDLR,SERPINE1
	WNT3A	cytokine		2.333	4.61e-07	ADAMTS4,Ccl2,CCN1,CCN2,CEBPB,COL11A2,CXCL2,CXCL3,DDIT4,EGR2,ERBB3,GADD45G,IL6,JUN,KLF4,LRRC32,MYC,PROCR,SLC7A11,THY1,TRIB3
	BMP2	growth factor		2.332	1.12e-06	CDKN1A,ERCC1,FOS,FOSB,GADD45B,JUN,JUNB,KLF4,MRE11,MYC,NOG,NOS3,PTX3,SLC26A2,SOX2,TIMP1
	IKBKB	kinase		2.329	3.19e-15	ATF3,Ccl2,CCL20,CCN2,CDKN1A,CEBPB,CEBPD,CH25H,CXCL2,CXCL3,EGR1,FOS,FYN,GADD45A,HMOX1,ICAM1,IL6,JUNB,LIPE,Mt1,MYC,NFKBIA,NOS3,PTX3,RAG1,RELA,RGS16,SELE,SGK1,SOCS3
	CAMP	other		2.32	0.00262	Ccl2,CCL20,CXCL3,HBEGF,ICAM1,IL1R2,IL6
	FOXO1	transcription regulator		2.311	1.4e-15	ATF4,Ccl2,CCL20,CCN2,CDKN1A,Cdkn1c,CEBPD,CH25H,COMP,DDIT4,EGR1,EGR2,FOS,FOSB,FYN,GABARAPL1,GADD45A,GADD45B,GPAM,HMOX1,ICAM1,IER3,IL6,JUN,JUNB,KLF2,KLF4,MYC,NOS3,RAG1,RBL2,RELA,SERPINE1,SESN3,SFN,SGK1,SOX2,TRIB3
	F7	peptidase		2.299	2.84e-20	Ccl2,CCN1,CCN2,CXCL2,EGR1,FOS,FOSL1,GADD45A,HBEGF,ICAM1,IER2,IL6,LIF,MYC,PLAUR,RELA,ZFP36
	TP53	transcription regulator		2.292	9.39e-20	APOA1,AREG,ATF3,ATF4,BAG3,BCL3,BMF,BTG2,Ccl2,CCN1,CCN2,CCNG1,CCNL1,CDKN1A,CEBPB,CEBPD,CXCL2,CXCL3,CYSLTR1,DDIT3,DDIT4,DDX39A,DNAJB4,EGR1,EGR2,EMILIN1,EPHA2,ERBB2,ERCC1,FOS,FOSL1,FYN,GADD45A,GADD45B,GADD45G,GDF15,HBEGF,HMOX1,HSPA1A/HSPA1B,HSPA1L,HSPA8,HSPH1,ICAM1,IER3,IER5,IL6,JUN,JUNB,JUND,KCNJ2,KLF4,LDLR,LIF,Ly6a (includes others),MAP2K3,MET,MYC,NFKBIA,NOS3,OSGIN1,PANK1,PEX2,PLAUR,PPARD,PRAG1,RB…
	IL22	cytokine		2.283	5.29e-06	BCL3,CCL20,CXCL2,CXCL3,HBEGF,HMOX1,IL20,IL6,KRT17,MYC,RBL2,SOCS3
	IL33	cytokine		2.276	5.13e-15	ADAMTS1,APOLD1,AREG,BCL3,Ccl2,CREM,CXCL2,CXCL3,EGR2,FTL,GADD45B,HACD3,HAVCR2,HMOX1,ICAM1,ICOS,IER3,IL6,JUNB,KLF4,MYC,NFIL3,NFKBIA,NFKBIZ,NR4A1,P2RY1,RELA,RGS1,SERPINE1,SLC7A11,SOCS3,SOX2,TIMP1,TUBB6,ZFP36
	CD28	transmembrane receptor		2.273	7.24e-06	CH25H,CREM,CXCL2,EGR2,FOS,FYN,HAVCR2,HSPA1A/HSPA1B,HSPA8,ICOS,IL6,JUN,KLF2,MYC,NFKBIA,NOS3,NR4A1,RELA,SOCS3
	4-methylnitrosoamino-1-(3-pyridinyl)-1-butanone	chemical toxicant		2.267	1.13e-06	APOA1,CDKN1A,FOS,IL6,JUN,JUNB,RELA,SOCS3
	sodium chloride	chemical - endogenous mammalian		2.265	1.32e-05	ADRA2A,Ccl2,CCN2,CXCL2,DDIT4,FOS,HMOX1,ICAM1,NOS3
	RETN	other		2.257	1.37e-16	APOA1,Ccl2,CCN2,CX3CR1,CXCL3,FOS,HMOX1,ICAM1,IL6,LDLR,MYC,NOS3,RELA,SELE,SELP,SERPINE1,SOCS3
	APEX1	enzyme		2.252	3.35e-08	CDKN1A,EGR1,EGR2,FOS,FOSB,IL6,JUNB,NR4A1
	PDGFB	growth factor		2.247	1.71e-06	EGR1,FOS,ICAM1,IL6,KLF2,MYC,NR4A1,SERPINF1,TIMP1
	CAV1	transmembrane receptor		2.246	2.99e-07	ADAMTS4,CDKN1A,EGR1,EMILIN1,FOS,HMOX1,HSPA8,ICAM1,IL6,NOS3,NR4A1,SERPINE1,SOX2,TNFRSF1A
	CD3	complex		2.238	5.29e-05	ATF4,CCL20,CH25H,CREM,EGR2,FOS,FTL,FYN,HSPA1A/HSPA1B,HSPA8,ICAM1,ICOS,IL6,JUN,JUNB,Ly6a (includes others),MYC,NFKBIA,NOS3,NR4A1,SOCS3,THY1,TRA2A,TXNRD1,ZFP36
	STX18	transporter		2.236	0.0384	AREG,BCL3,CCN2,ERCC1,SERPINE1
	POSTN	other		2.236	0.000708	ADAMTS4,ATF4,Ccl2,LOXL1,MYC
	P2RX4	ion channel		2.236	5.78e-06	Ccl2,CXCL2,CXCL3,ICAM1,IL6
	OSCAR	other		2.236	0.000207	CCL20,CX3CR1,CXCL2,CXCL3,ICAM1
	OMA1	peptidase		2.236	0.000452	ATF4,CHAC1,DDIT3,GDF15,MYC
	MRGPRX3	G-protein coupled receptor		2.236	0.000786	Ccl2,CCL20,CSF3,CXCL3,OSM
	lomustine	chemical drug		2.236	0.00408	IER3,MYC,Pvr,TIMP1,TNFRSF12A
	LCK	kinase		2.236	0.000182	EGR1,FOS,GADD45B,JUN,MYC,NOP58,SOX2
	LATS2	kinase		2.236	5.77e-05	AREG,CCN1,CCN2,CDKN1A,ERBB2,ERBB3,RRAGD
	hexachlorobenzene	chemical toxicant		2.236	0.0023	EFEMP2,IER3,MYC,TIMP1,TNFRSF12A
	erastin	chemical drug		2.236	7.9e-06	CDKN1A,GCLC,GCLM,HMOX1,SLC7A11
	sulforafan	chemical drug		2.235	5.98e-10	ADAMTS1,AKR1B10,CDKN1A,ERBB3,FOS,FTL,GCLC,GCLM,HBEGF,HMOX1,ICAM1,IL6,KRT17,LIPE,Mt1,NFKBIA,RELA,SELE,SOCS3,SQSTM1,TOP1,TXNRD1
	PRKD1	kinase		2.231	0.00631	Ccl2,CXCL2,CXCL3,IL6,NR4A1
	AGER	transmembrane receptor		2.23	4.67e-05	Ccl2,CDKN1A,CXCL2,CXCL3,EGR1,ICAM1,IL6,SELE,SERPINE1
	Ni2+	chemical reagent		2.229	3.62e-05	CCL20,CXCL2,CXCL3,ICAM1,IL6
	leukotriene C4	chemical - endogenous mammalian		2.228	5.78e-06	EGR1,EGR2,FOS,ICAM1,SELP
	IL9	cytokine		2.228	0.00288	BCL3,Ccl2,CCL20,JUNB,MYC
	NR5A2	ligand-dependent nuclear receptor		2.225	4.87e-10	APOA1,CDKN1A,CEBPB,CEBPD,FOS,GADD45G,ICAM1,IL6,JUN,JUNB,LDLR,Mt1,MYC,NR4A1,PLK3,TNFRSF12A
	SAA	group		2.222	0.000452	Ccl2,CSF3,ICAM1,IL6,RELA
	Pdgf Ab	complex		2.222	7.9e-06	AREG,FOS,HBEGF,HMOX1,IL6
	HMGB1	transcription regulator		2.222	3.7e-07	CCL20,CCNG1,CDKN1A,CXCL2,CXCL3,EGR1,ICAM1,IL6,RELA,SELE,SQSTM1
	REL	transcription regulator		2.219	6.73e-10	BCL3,CCL20,CDKN1A,CREM,CXCL3,EDARADD,EGR2,FOS,FOSL1,GADD45B,HBEGF,ICAM1,IER3,IL6,JUN,MAFG,MYC,NFKBIA,NR4A1,RELA,TNFRSF10A
	nickel	chemical toxicant		2.219	3.62e-05	FOS,ICAM1,JUN,Mt1,SERPINE1
	KDR	kinase		2.219	0.000961	Ccl2,HAVCR2,HMOX1,NR4A1,SELE
	CYP1B1	enzyme		2.219	0.0462	CYSLTR1,HMOX1,Mt1,MYC,RGS16
	ACVR1C	kinase		2.219	3.62e-05	CDKN1A,FOS,JUNB,KLF4,SERPINE1
	pCPT-cAMP	chemical - kinase inhibitor		2.216	5.78e-06	EGR1,FOS,JUN,JUNB,NR4A1
	NFKB2	transcription regulator		2.216	0.0111	Ccl2,CCL20,CDKN1A,CXCL3,FOS,MYC,RELA
	MST1R	kinase		2.216	0.000112	CXCL3,FOS,ICAM1,JUN,MYC
	HBEGF	growth factor		2.216	0.00268	BCL3,CCL20,EGR1,IL6,NFKBIZ
	FSTL1	other		2.216	3.62e-05	Ccl2,GDF15,IL6,MYC,OSM
	SP3	transcription regulator		2.213	1.08e-11	ATF3,BMF,Ccl2,CCL20,CDKN1A,EGR1,FOS,FOSL1,GDF15,JUN,KLF4,LDLR,MET,NOS3,PLAUR,PROCR,RELA,SERPINE1,SERPINH1,SGK1,TIMP1,TXNRD1
	SB 216763	chemical drug		2.213	1.81e-06	CCN1,CCN2,FOSB,IL6,MYC,NR4A1,RGS1,SOX2
	Cd2+	chemical toxicant		2.213	4.73e-08	CXCL3,DDIT3,FOS,HMOX1,Mt1,MYC
	TFEB	transcription regulator		2.212	5.66e-07	AREG,BCL3,CH25H,CXCL2,CXCL3,FOS,FOSL1,ICAM1,ICOS,IL6,JUN,LIF,MET,MYC,PTX3,RGS1,SMC2,SQSTM1,ZW10
	PLCE1	enzyme		2.207	1.95e-06	Ccl2,CCL20,CXCL2,CXCL3,IL6
	D-fructose	chemical - endogenous mammalian		2.207	0.00106	Ccl2,CXCL2,ICAM1,IL6,TIMP1
	CSF2RB	transmembrane receptor		2.207	2.77e-07	FOS,IL6,JUN,JUNB,MAFG,MYC
	CHRM1	G-protein coupled receptor		2.207	1.27e-06	CCN1,EGR1,EGR2,FOS,JUN
	IL1R1	transmembrane receptor		2.203	5.08e-07	Ccl2,CXCL2,CXCL3,EGR1,FOS,ICAM1,IL6,SELE,TIMP1
	NCD-38	chemical reagent		2.201	1.39e-05	ATF3,ATF4,DDIT3,FOSB,SOX2
	(1S,2R)-NCL-1	chemical reagent		2.201	1.39e-05	ATF3,ATF4,DDIT3,FOSB,SOX2
	ouabain	chemical drug		2.2	0.000786	CDKN1A,DDIT3,FOS,HSPA8,TNFRSF10A
	KMT2A	transcription regulator		2.2	0.00131	BAG3,CDKN1A,CLCN3,DUSP10,EGR1,MYC,ZFAND2A
	isoprenaline	chemical drug		2.2	0.00181	CCN2,FOS,IER5,NR4A1,PER1
	AGTR1	G-protein coupled receptor		2.2	1.01e-05	FOS,HMOX1,IL6,JUN,NOS3,SERPINE1,SGK1
	PRKD	group		2.199	0.000179	Ccl2,CXCL2,CXCL3,IL6,PPARD
	NR3C2	ligand-dependent nuclear receptor		2.199	1.85e-08	ADAMTS1,AQP4,Ccl2,CCN2,DDIT4,EGR1,ICAM1,IL6,JUNB,NOS3,PROCR,PTX3,SERPINE1,SGK1,TUBA4A
	CLEC4E	other		2.193	5.45e-05	AREG,Ccl2,CXCL2,CXCL3,IL6
	WR 1065	chemical drug		2.191	6.6e-05	CDKN1A,ERCC1,GADD45A,GDF15,MYC
	THPO	cytokine		2.191	9.39e-07	FOS,ICAM1,IL6,KLF4,MYC,NFKBIA,NFKBIZ,NOS3,SELP,SOCS3,SOX2
	ETS2	transcription regulator		2.191	3.46e-08	CDKN1A,CSF3,ERBB2,FOS,HMOX1,ICAM1,JUN,JUNB,MYC,PTHLH,SOX2
	BSG	transporter		2.191	0.0014	CCL20,CXCL3,PLAUR,SELP,SERPINE1
	MAP3K5	kinase		2.19	1.05e-06	Ccl2,CCN2,CDKN1A,HMOX1,IL6,JUN
	calcitriol	chemical drug		2.19	9.45e-14	APOA1,AREG,BCL3,Ccl2,CCL20,CCN1,CDKN1A,CEBPB,CEBPD,CXCL2,CXCL3,CYP27B1,DLL1,DUSP10,EGR1,EIF1,ERBB2,ERBB3,ERRFI1,FOS,FTL,GADD45A,GADD45G,GEM,HBEGF,IER3,IL6,JUN,JUNB,KLF4,Ly6a (includes others),MAFG,MYC,NFKBIA,OXCT1,PDPR,PPARD,RELA,SMC2,SOCS3,THBD,TSKU,WSB1
	N-acetylmuramyl-L-alanyl-D-isoglutamine	chemical - endogenous non-mammalian		2.186	1.58e-05	Ccl2,CCL20,CXCL2,CXCL3,ICAM1,IL6,NFKBIA,TREM1
	Smad2/3-Smad4	complex		2.185	0.000207	AREG,CCN2,CDKN1A,MYC,SERPINE1
	Fgf	group		2.185	1.34e-05	FOS,IL6,JUN,JUNB,PER1,Pvr
	Stat3-Stat3	complex		2.184	3.22e-06	CDKN1A,FOS,FTL,FUT4,ICAM1,IL6,MYC,SOCS3
	YAP/TAZ	group		2.183	7.59e-10	AREG,ATF4,CCN1,CCN2,HSPA1A/HSPA1B,IL6,NFKBIA,SLC7A11
	TIRAP	other		2.183	1.11e-05	CXCL2,CXCL3,ICAM1,IL6,RELA,SELE
	PG3-Oc	chemical reagent		2.183	1.43e-08	ATF3,ATF4,CDKN1A,EPHA2,GDF15,JUND,MET,TNFRSF10A
	Pam3-Cys	chemical toxicant		2.183	0.000961	CXCL2,CXCL3,IL6,SELE,SERPINE1
	ABT-737	chemical drug		2.183	1.8e-05	CDKN1A,CEBPB,CXCL3,GADD45A,IL6
	IFNAR1	transmembrane receptor		2.182	2.43e-06	ATF3,CCL20,CH25H,CLEC4D,CXCL2,CXCL3,DLL1,IL6,LIF,Ly6a (includes others),MYC,SERPINE1,SOCS3
	cobalt chloride	chemical reagent		2.182	0.000212	ADAMTS1,ADM,CDKN1A,DDIT4,HMOX1,PLAUR,RGS1,SERPINF1
	PGF	growth factor		2.178	4.89e-05	ATF3,CCL20,EGR1,FOSB,IL6,SERPINE1
	mevastatin	chemical drug		2.174	5.78e-06	ADAMTS1,CDKN1A,KLF4,LDLR,NOS3
	2,4-dinitrofluorobenzene	chemical toxicant		2.172	0.000273	Ccl2,CXCL2,GCLC,ICAM1,SLC7A11
	LGALS3	other		2.17	1.72e-05	Ccl2,CDKN1A,CEBPB,CXCL2,CXCL3,ICAM1,IL6,MYC,SELE,SOCS3
	N-methyl-D-aspartate	chemical drug		2.165	0.00382	EGR1,FOS,LIF,MYC,RELA
	IPMK	kinase		2.16	2.1e-06	CCN1,FOS,FOSB,ICOS,JUN,JUNB,MYC,PER1
	CSHL1	growth factor		2.156	0.00357	CCN2,FOS,RELA,SERPINH1,SOCS3
	phencyclidine	chemical drug		2.153	1.06e-05	CCN2,CREM,FOS,GAL,IER3
	TBK1	kinase		2.151	0.000462	CDKN1A,CXCL2,CXCL3,ICAM1,IL6,NFKBIZ,RELA,SELE
	PTGS2	enzyme		2.148	3.58e-07	AREG,Ccl2,CDKN1A,CHKA,CSF3,CXCL3,EGR1,ERBB2,ERBB3,FOS,HBEGF,ICAM1,IL6,MYC,NOS3,TNFRSF12A,TREM1
	NFkB (family)	group		2.148	0.0088	IL6,RELA,SELE,SQSTM1,TIMP1
	SMPD1	enzyme		2.131	3.22e-06	ACKR1,CCL20,CLCF1,CSF3,CXCL2,IL6,SQSTM1,TNFRSF1A
	TNFRSF1B	transmembrane receptor		2.128	0.00203	CXCL2,ICAM1,IL6,JUN,SERPINE1,SOCS3,TIMP1
	SRF	transcription regulator		2.127	2.09e-09	APOLD1,ATF3,CCN2,CDKN1A,CEBPD,EGR1,EGR2,EYA3,FOS,FOSB,FOSL1,GADD45A,GADD45G,HMOX1,IER2,JUN,JUNB,LDLR,MAP3K14,NOPCHAP1,NR4A1,SELP,TNIP2,TUBB6,ZYX
	25-hydroxycholesterol	chemical reagent		2.124	3.55e-19	ATF3,ATF4,CCN2,CH25H,CHAC1,DDIT3,FOS,FOSB,FOSL1,HMOX1,IL6,JUN,JUNB,JUND,LDLR,MAFF,MYC,NFKBIA,NR4A1,TRIB3
	SPIB	transcription regulator		2.121	0.000227	ARMC3,ATF3,DLL1,EGR1,EGR2,GEM,HSPA1A/HSPA1B,RAG1
	SORL1	transporter		2.121	0.00824	COL6A1,EFEMP2,FOS,GAL,ICAM1,MET,TAC3,TNFRSF10A
	ERG	transcription regulator		2.121	0.00427	COL11A2,FOSB,FYN,ICAM1,IL6,MET,NFIL3,NOS3,PLAUR,RASSF1
	allopurinol	chemical drug		2.121	0.000212	ADAMTS1,EFEMP2,HMOX1,IER3,MYC,Pvr,TIMP1,TNFRSF12A
	CXCR4	G-protein coupled receptor		2.118	0.000891	CDKN1A,EGR1,IL6,JUNB,MYC,TNFRSF10A
	TRPV4	ion channel		2.1	4.36e-08	Ccl2,CXCL2,CXCL3,FOS,HMOX1,IL6,SOCS3,TIMP1
	Il3	cytokine		2.093	4.16e-07	CDKN1A,CSF3,EGR1,FOS,IL6,Ly6a (includes others),MYC,NFIL3,OSM,TNFRSF1A
	arsenic trioxide	chemical drug		2.093	4.3e-05	ATF4,CDKN1A,DDIT3,DEDD2,GCLC,GCLM,HMOX1,HSPA8,IFRD1,MSMO1,MYC,NFKBIA,RELA,SLC7A11,TNFRSF10A,TNFRSF1A,TXNRD1
	concanavalin a	chemical drug		2.085	2.17e-06	Ccl2,CDKN1A,CSF3,CXCL2,EGR1,ICAM1,ICOS,IL6,MET,NTRK1,RGS1,SOCS3
	BTK	kinase		2.083	2.5e-05	CDKN1A,CEBPB,CXCL3,HMOX1,ICOS,IL6,JUN,MYC,RELA,SELP
	Ifn gamma	complex		2.07	0.00103	Ccl2,CDKN1A,ICAM1,LIF,Ly6a (includes others),MYC,SOCS3
	IL27	cytokine		2.063	3.34e-05	CCL20,CEBPD,EGR1,EGR2,FOS,GADD45G,ICAM1,ICOS,IL6,MYC,SOCS3
	TAFAZZIN	enzyme		2.055	7.2e-06	ADAMTS1,Ccl2,CCN1,CCN2,CXCL2,CXCL3,EGR2,HMOX1,IL6,LDLR,LY75,MET,MYC,PTX3,SELP,SERPINE1,TIMP1
	cyclophosphamide	chemical drug		2.039	9.19e-08	ATF3,CXCL2,CXCL3,FOS,ICAM1,IER3,IL1R2,IL6,Ly6a (includes others),MYC,TIMP1,TNFRSF12A
	CCND1	transcription regulator		2.019	0.00375	AREG,CDKN1A,COL27A1,EPHA2,ERBB2,ERRFI1,HSPA1A/HSPA1B,HSPA8,IER3,MAFF,MYC,NOP58,SOX2
	1,4-bis[2-(3,5-dichloropyridyloxy)]benzene	chemical toxicant		2.011	0.000153	APOA1,CDKN1A,GADD45B,ICAM1,LRG1,MAFF,Mt1,TNFRSF1A,TUBA4A
	TCF12	transcription regulator		2.005	0.00831	CDKN1A,ICOS,JUN,KLF2,Ly6a (includes others),RAG1,THY1
	IL13	cytokine		2.005	2.63e-12	ADAMTS4,ADORA2A,ATF3,AVPI1,BCL3,Ccl2,CCL20,CCN2,CDH26,CEBPB,CXCL2,CXCL3,CYSLTR1,DUSP10,EGR1,EGR2,HBEGF,HMOX1,ICAM1,IL1R2,IL6,JUN,KCNJ15,KLF4,MSMO1,PIEZO1,SELP,SERPINE1,SERPINF1,SOCS3,SOX2,TIMP1,TNFRSF1A
	ZBTB17	transcription regulator		2	5.61e-05	CDKN1A,DDIT3,EGR1,IER3,JUN,LDLR,NTRK1,ZFP36
	wood smoke particle	chemical reagent		2	0.000561	CCN2,EGR1,KRT17,MAFF
	ROR1	kinase		2	0.00602	CCN1,CCN2,SERPINE1,SGK1
	RAG2	enzyme		2	0.0967	ADAMTS17,IL6,MET,TNFRSF10A
	PRCP	peptidase		2	2.3e-06	KLF2,KLF4,NOS3,THBD
	PKNOX2	transcription regulator		2	0.000269	BTG2,CDKN1A,EGR1,GADD45A
	Pkg	group		2	0.000474	EGR1,FOS,FOSB,JUN
	NSUN6	enzyme		2	0.00359	CCN1,CCN2,SERPINE1,SGK1
	N-ethyl-N-nitrosourea	chemical toxicant		2	0.000548	CDKN1A,CXCL2,ICAM1,Mt1,TIMP1,TNFRSF1A
	LTB4R	G-protein coupled receptor		2	0.00171	Ccl2,CXCL2,CXCL3,LDLR
	LLGL2	other		2	0.00134	CCN1,CCN2,SERPINE1,SGK1
	leukotriene B4	chemical - endogenous mammalian		2	0.000892	Ccl2,CXCL2,IL6,JUN
	KLK5	peptidase		2	0.000137	CCL20,CXCL2,ICAM1,IL6
	IL2RA	transmembrane receptor		2	0.000561	FOS,JUN,MYC,PTHLH
	H2AB3 (includes others)	other		2	0.00936	ATF3,CDKN1A,CHAC1,FOS
	ethionine	chemical toxicant		2	0.00394	IER3,MYC,TIMP1,TNFRSF12A
	DOCK8	other		2	0.0271	ARID5A,IL6,NFKBIZ,RGS1
	D-sphingosine	chemical - endogenous mammalian		2	3.05e-05	Ccl2,CXCL2,IL6,SERPINE1
	CXCL1	cytokine		2	4.35e-05	Ccl2,ICAM1,IL6,SOCS3
	CSF	group		2	0.0172	DUSP10,IL1R2,SERPINE1,SOCS3
	Collagen type IV	complex		2	0.000328	MYC,PLAUR,RELA,SERPINE1
	CNB-001	chemical reagent		2	2.06e-05	ATF3,ATF4,DDIT3,SLC7A11
	Ck2	complex		2	8.07e-06	ATF4,FOS,MYC,ZFP36
	cardiotoxin	chemical - other		2	5.95e-05	Ccl2,Cdkn1c,DLL1,HBEGF,IL6,LIF,LRG1,OSM,SERPINE1,SERPINF1,TIMP1,TNFRSF10A,TREM1,TXNRD1
	bufalin	chemical reagent		2	0.00152	DDIT3,EGR1,FOS,TNFRSF10A
	6,7-dinitroquinoxaline-2,3-dione	chemical reagent		2	6.5e-09	EGR1,FOS,FOSB,JUN,JUNB
	1-palmitoyl-2-oleoylphosphatidyl-D-serine	chemical reagent		2	9.98e-07	CSF3,CXCL2,CXCL3,IL6
	PD98059	chemical - kinase inhibitor	Inhibited	-5.713	1.23e-27	APOA1,AREG,ATF3,ATF4,Ccl2,CCL20,CCN2,CDKN1A,CEBPB,CEBPD,CREM,CXCL2,CXCL3,DDIT3,EGR1,EGR2,ERBB2,ERRFI1,FOS,FOSB,FOSL1,GADD45A,HBEGF,HMOX1,ICAM1,IER3,IL6,JUN,JUNB,JUND,LDLR,LPGAT1,MET,MYC,NFKBIA,NOS3,NR4A1,OSM,PER1,PLAUR,PPARD,PPP1R10,PTHLH,PTX3,RELA,RGS1,SELE,SERPINE1,SLC26A2,SOCS3,SOX2,SRXN1,THBD,TIMP1,TNFRSF10A,TUBA4A,TUBB2A
	LY294002	chemical drug		-5.441	4.26e-29	ACSM3,ADAMTS1,ATF3,ATF4,Ccl2,CCL20,CCN1,CCN2,CDKN1A,CEBPB,CLCN3,CREM,CSF3,CXCL2,CXCL3,DDIT3,EGR1,EGR2,EMILIN1,ERBB3,ERCC1,FOS,FOSB,FOSL1,GCLC,GDF15,GEM,HAVCR2,HBEGF,HMOX1,ICAM1,IER2,IER3,IL1R2,IL6,JUN,JUNB,LIF,LOXL1,MYC,NFKBIA,NOS3,NR4A1,PPARD,PTX3,RBL2,RELA,RGS1,SELP,SERPINE1,SFN,SGK1,SMC2,SOCS3,THBD,TREM1,ZFP36
	U0126	chemical drug		-5.024	1.4e-30	ADAMTS4,AREG,ATF3,ATF4,Ccl2,CCN2,CCNL1,CDKN1A,CEBPB,CEBPD,CFTR,CLCF1,CSF3,CTDP1,CXCL2,CXCL3,DDIT3,DUSP10,EGR1,EPHA2,ERCC1,ERRFI1,FOS,FOSB,FOSL1,GADD45B,GCLC,GDF15,HBEGF,HMOX1,ICAM1,ICOS,IER2,IER3,IL1R2,IL6,JUN,JUNB,JUND,LDLR,LIF,MET,MYC,NR4A1,PER1,PLAUR,PPARD,PRSS22,SELP,SERPINE1,SGK1,SHB,SIX4,SOCS3,SOX2,SRXN1,THBD,TUBA4A,UBC,ZFP36
	SB203580	chemical drug		-4.906	7.59e-20	ADAMTS4,ADAMTS8,AQP4,AREG,ATF3,Ccl2,CCL20,CCN2,CDKN1A,CEBPB,CEBPD,CX3CR1,CXCL2,CXCL3,DDIT3,EGR1,FOS,FOSB,GADD45A,HMOX1,ICAM1,IER3,IL6,JUN,JUNB,JUND,MC1R,MYC,NFKBIA,NOS3,NR4A1,PLAUR,PPARD,PTHLH,RCN3,RELA,RND1,SELE,SELP,SERPINE1,SGK1,SOCS3,TIMP1,TREM1
	SP600125	chemical drug		-4.866	6.38e-28	ADAMTS4,ADM,APOA1,AREG,ATF3,BTG2,Ccl2,CCL20,CCN1,CCN2,CDKN1A,CEBPB,CHAC1,CSF3,CXCL2,CXCL3,CYP27B1,DDIT3,DDIT4,EGR1,FOS,FOSB,GADD45A,HMOX1,ICAM1,IL6,JUN,JUNB,LDLR,NFKBIA,NOS3,NR4A1,PER1,PTX3,RELA,Scd2,SELE,SELP,SERPINE1,SERPINH1,SOCS3,SOX2,SQSTM1,TNFRSF10A,TRIB3,ZFP36
	NC410	biologic drug		-4.111	6.17e-13	ATF3,BTG2,CDKN1A,CXCL2,CXCL3,EGR1,FOS,GADD45B,HSPA1A/HSPA1B,ICOS,IER3,IL1R2,JUNB,KLF2,Mt1,OSM,RGS1
	THZ1	chemical drug		-3.988	3.44e-10	ATF3,CCN1,CCN2,COMP,DUSP10,GEM,HBEGF,HSPA1A/HSPA1B,LOXL1,MYC,PCOLCE,PDGFRL,PTGIS,SERPINE1,SERPINF1,TIMP1
	bisindolylmaleimide I	chemical drug		-3.961	5.95e-11	APOA1,CCN2,CDKN1A,CLCF1,EGR1,FOS,GDF15,HMOX1,ICAM1,IL6,JUND,MET,Mt1,NFKBIA,NR4A1,SERPINE1
	Alpha catenin	group		-3.944	1.45e-11	ADAMTS1,ADAMTS4,AREG,BCL3,COL6A1,CXCL2,IL6,MYC,NFKBIA,NFKBIZ,PTX3,SELE,SGK1,SOCS3,TIMP1,TNFRSF12A,ZYX
	MSB0011359C	biologic drug		-3.873	6.78e-13	ATF3,BTG2,CDKN1A,CXCL3,EGR1,FOS,GADD45B,HSPA1A/HSPA1B,ICOS,IER3,JUNB,KLF2,Mt1,OSM,RGS1
	N-acetyl-L-cysteine	chemical drug		-3.78	5.67e-20	ADM,ATF4,Ccl2,CCL20,CCN1,CCN2,CDKN1A,CFTR,CXCL3,DDIT3,DDIT4,EGR1,FOS,GCLC,GCLM,HBEGF,HMOX1,ICAM1,IL6,JUN,MYC,NFKBIA,NFKBIZ,NOS3,OSGIN1,PLAUR,RELA,SELE,SELP,SERPINE1,THBD,TNFRSF10A,TOP1
	diphenyleneiodonium	chemical reagent		-3.771	1.89e-12	ATF3,Ccl2,CXCL2,CXCL3,DDIT3,EGR1,FOS,GCLC,GDF15,HMOX1,IL6,RELA,SELE,SERPINE1,TIMP1
	SCD	enzyme		-3.769	3.01e-10	ATF3,Ccl2,CEBPB,CXCL3,DDIT3,EGR1,FOS,GADD45A,GNAT1,GPAM,HBEGF,IL6,JUN,KLF4,KRT17,LIPE,PPARD,Scd2,SOCS3
	PPARGC1A	transcription regulator		-3.758	2.65e-17	ADAMTS1,APOA4,Ccl2,CCN2,CDKN1A,CEBPB,CEBPD,COMP,EMILIN2,ERBB2,FOS,GADD45B,GDF15,GJC2,GPAM,HMOX1,ICAM1,IL1R2,IL6,LDLR,LIF,MSMO1,MYC,NCEH1,NFKBIA,NFKBIZ,NR4A1,OXCT1,PDGFRL,RELA,SERPINH1,SESN2,SOCS3,SOX2,THY1,TIMP1,TNFRSF12A,TNFRSF1A,TRIB3
	RB1	transcription regulator		-3.725	4.71e-14	ATF3,CCL20,CCN2,CCNL1,CDKN1A,Cdkn1c,CSF3,CXCL2,CXCL3,CYP27B1,CYSLTR1,DCTN4,DDIT3,EGR1,FOS,FOSB,FOSL1,GADD45A,GADD45B,GEM,HACD3,IL6,JUN,JUNB,MAP2K3,MET,MYC,NFKBIA,PER1,PTX3,RBL2,SERPINE1,SH3BP2,SLC5A8,TREM1,TRIM72,ZFP36
	ZMPSTE24	peptidase		-3.544	5.14e-13	ATF3,BTG2,CDKN1A,CXCL2,CXCL3,DDIT4,GADD45A,GADD45B,GADD45G,ICAM1,IL6,RGS16,SOCS3
	DUSP1	phosphatase		-3.466	6.53e-12	Ccl2,CCL20,CH25H,CXCL2,CXCL3,FOSL1,GDF15,ICAM1,IER3,IL6,JUN,OSM,PLAUR,PRR7,SELE,SERPINE1,SOCS3,THBD,ZFP36
	CITED2	transcription regulator		-3.383	0.000347	ADM,Ccl2,CXCL2,CXCL3,GADD45B,ICAM1,IFRD1,IL6,OSM,RELA,RGS1,TOP1
	wortmannin	chemical drug		-3.337	2.01e-13	ATF3,Ccl2,CCN2,CDKN1A,CEBPD,DDIT3,EGR1,ERBB3,FOS,GCLC,HMOX1,ICAM1,IL6,JUN,MYC,NFKBIA,NOS3,NR4A1,PPARD,SELE,SELP,SERPINE1,SOCS3,SQSTM1
	CD200R1	transmembrane receptor		-3.293	7.31e-09	ATF3,EGR1,IL6,JUN,JUNB,JUND,MYC,NFKBIA,RBL2,RELA,TNFRSF12A
	SU6656	chemical toxicant		-3.286	2.49e-13	ADM,ATF3,Ccl2,CCN2,DDIT3,EGR1,IER3,JUNB,Mt1,MYC,NFIL3,SOCS3
	COL18A1	other		-3.265	2.11e-07	DDIT4,FOS,ICAM1,IL6,JUN,JUNB,MYC,RELA,SELP,SERPINE1,TNFRSF1A
	V-PYRRO/NO	chemical reagent		-3.162	6.15e-13	CXCL2,CXCL3,DDIT3,EGR1,HMOX1,ICAM1,IL6,JUN,RELA,TNFRSF1A
	CDK19	kinase		-3.162	5.08e-17	ATF3,BTG2,CCNG1,CDKN1A,CXCL2,DDIT4,EPHA2,GADD45A,HBEGF,HMOX1,IER5,JUN,KLF2,KLF4,LIF,MYC,OSGIN1,PLK3,PROCR,SFN,SLC7A11,TRIB3
	Ro31-8220	chemical drug		-3.071	2.74e-09	CCL20,CDKN1A,DDIT3,EGR1,HMOX1,ICAM1,IL20,IL6,Mt1,SERPINE1
	N-[N-(3,5-difluorophenacetyl-L-Ala)]-S-phenylglycine t-butyl ester	chemical - protease inhibitor		-3.07	5.03e-09	Ccl2,CHAC1,CLIP2,COL27A1,CXCL2,GADD45B,ICAM1,IER3,IL6,JUNB,RELA,SERPINE1,SGK1,SOX2
	SOCS1	other		-3.068	2.28e-05	Ccl2,CDKN1A,CSF3,CXCL2,FOS,ICAM1,IL6,JUN,RELA,SELE,SOCS3
	SB-431542	chemical reagent		-3.058	2.12e-06	Ccl2,CCN2,COL6A1,FOS,GADD45B,GAL,IL1R2,MYC,PCOLCE,PTX3,SERPINE1,TIMP1,TNFRSF12A
	COPS5	transcription regulator		-3.051	0.00017	ATF3,CCNG1,CDKN1A,DDIT4,DDX39A,EPHA2,HMOX1,IER5,IL6,MYC,PLK3,SMC2,TRIB3
	SFTPA1	transporter		-3.048	2.3e-12	Ccl2,CCN1,CCN2,CXCL2,CXCL3,EGR1,FOS,FOSB,GABRP,HBEGF,IL6,KLF2,MYC,RELA,SERPINE1
	PSMB11	peptidase		-3.046	1.09e-07	Ccl2,COL27A1,COL6A1,CXCL3,CYB5B,GADD45A,GADD45B,HMOX1,HSPA1A/HSPA1B,LY75,NR4A1,Pvr,TNFRSF12A
	H89	chemical drug		-3.023	4.53e-15	ADORA2A,AREG,Ccl2,CDKN1A,CEBPB,CLCF1,CREM,CYP27B1,EGR1,EGR2,FOS,HMOX1,IL6,JUN,JUNB,MYC,NFIL3,NFKBIA,NR4A1,PPARD,RELA,SERPINE1,TREM1
	losartan potassium	chemical drug		-2.994	8.06e-07	ATF4,Ccl2,CCN2,CREM,CXCL3,EGR1,FOS,IL6,NOS3,PTHLH,SERPINE1,SOCS3,TIMP1
	actinomycin D	biologic drug		-2.976	3.16e-15	ADM,APOA1,ATF4,CCN1,CCN2,CDKN1A,DDIT4,ERRFI1,FOS,GADD45A,HBEGF,HMOX1,IL1R2,IL6,JUN,Mt1,MYC,OSM,PLAUR,PTGIS,PTHLH,PTX3,RELA,SELE,SERPINE1,SOCS3,TNFRSF10A
	TIMP3	other		-2.97	1.19e-07	CEBPB,EGR2,FOS,IL6,JUN,KLF4,LRP8,MET,SERPINE1
	EWSR1-FLI1	fusion gene/product		-2.965	1.58e-05	ADM,CCN1,CCN2,CDKN1A,EYA3,LOXL1,NFKBIZ,PDGFRL,SERPINE1
	obeticholic acid	chemical drug		-2.942	1.19e-07	APOA1,Ccl2,CCN2,CXCL2,CXCL3,ICAM1,IL6,RELA,TIMP1
	BACH1	transcription regulator		-2.901	1.42e-07	CEBPB,FTL,GCLC,GCLM,HMOX1,IL6,MAFG,SLC7A11,SQSTM1,TFE3
	BCL3	transcription regulator		-2.896	5.25e-10	CCL20,CXCL2,CXCL3,EGR1,EGR2,FOS,ICAM1,IL6,JUN,NFKBIA,NR4A1,PLAUR
	PTPRR	phosphatase		-2.818	0.00026	BTG2,COL6A1,FOS,FOSL1,JUN,OSER1,PIEZO1,PROCR
	vitamin E	chemical drug		-2.813	1.27e-05	APOA1,CDKN1A,EGR1,NFIL3,NOS3,SELP,SERPINE1,TNFRSF1A
	STEAP3	transporter		-2.813	3.22e-06	ADORA2A,CCN2,CEBPB,ERRFI1,HSPA8,SHB,TNFRSF12A,ZYX
	CISH	other		-2.813	3.23e-05	CXCL3,HMOX1,IFRD1,MYC,OSM,PLAUR,SLC7A11,SQSTM1
	sirolimus	chemical drug		-2.802	2.53e-17	ADM,ATF4,BCL3,Ccl2,CCL20,CCN2,CDKN1A,CEBPB,CSF3,CX3CR1,DDIT3,DDIT4,EGR1,EGR2,ERBB2,ERBB3,ERCC1,FOS,GALC,GCLC,HMOX1,ICAM1,ICOS,IL6,JUN,JUNB,KLF2,Mt1,MYC,NOS3,PEX2,PLAUR,PPARD,PTX3,RELA,RPL7A,RPS10,SERPINE1,SFN,SLC7A11,SOCS3,SQSTM1,THBD,TIMP1,TUBB2A,ZFP36
	tyrphostin AG 1478	chemical drug		-2.797	3.23e-05	AREG,CDKN1A,FOS,HBEGF,ICAM1,IL6,PTX3,RELA
	RBL2	other		-2.779	5.04e-05	CDKN1A,Cdkn1c,CDR2,CHKA,DUSP10,MAP2K3,MAP3K14,MYC,RBL2
	CAT	enzyme		-2.777	4.23e-06	ADM,Ccl2,CDKN1A,GCLC,HMOX1,IL6,SERPINE1,TIMP1
	H-7	chemical - kinase inhibitor		-2.773	1.58e-08	AREG,CLCF1,EGR1,FOS,JUNB,Mt1,MYC,SELE,SERPINE1
	NR0B2	ligand-dependent nuclear receptor		-2.768	0.0013	APOA1,Ccl2,CCN2,CDKN1A,EGR1,IL6,SERPINE1,TIMP1
	SOCS3	phosphatase		-2.764	6.29e-07	ATF3,Ccl2,CDKN1A,EGR1,FOS,ICAM1,IL6,JUN,PLAUR,SELP,SOCS3
	miR-155-5p (miRNAs w/seed UAAUGCU)	mature microRNA		-2.76	1.82e-05	Ccl2,CCL20,CCN1,CEBPB,CXCL2,CXCL3,DNAJB1,IL6,MET,SERPINE1,TNFRSF10A,TXNRD1
	candesartan	chemical drug		-2.755	1.55e-06	ADM,Ccl2,FOS,ICAM1,IL6,NOS3,PTHLH,SERPINE1
	Hdac	group		-2.724	2.15e-09	ADAMTS1,AREG,ATF3,CDKN1A,DDIT3,DLL1,EGR1,ERBB2,FOS,FOSL1,GADD45B,IL6,JUN,MYC,NR4A1,NTRK1,SMARCD3
	Nr1h	group		-2.703	1.04e-05	BCL3,Ccl2,CSF3,GPAM,IL6,LIPE,MYLIP,NFKBIZ,NOS3,SBNO2,SELP,THY1
	DNMT3A	enzyme		-2.701	0.000123	ATF3,CXCL2,CXCL3,CYSLTR1,IL20,JUN,Mt1,NR4A1,P2RY1,RGS16,SERPINH1,SOCS3
	APOE	transporter		-2.684	9.76e-17	APOA1,ATF3,ATF4,Ccl2,CCN1,CCN2,CXCL3,CYSLTR1,DDIT3,EGR1,EMILIN1,FOS,HMOX1,HSPA1A/HSPA1B,ICAM1,IL6,JUN,KLF4,LDLR,LRP8,MAP2K3,MYC,MYLIP,NOS3,PPARD,PTX3,RELA,SELE,SEMA6B,SERPINE1,SOCS3,THY1,TIMP1,TNFRSF1A,ZYX
	TRAF3	enzyme		-2.68	7.61e-06	ADM,CCL20,CHKA,CXCL2,CXCL3,ICAM1,IL6,MAP3K14,MET,NFKBIA
	HBB	transporter		-2.646	5.11e-07	Ccl2,CCL20,CSF3,CXCL2,CXCL3,CYSLTR1,GDF15,ICAM1,IL6,LIF,SERPINE1
	FKBP10	enzyme		-2.646	5.77e-05	ADAMTS4,BCL3,C1QTNF1,COL6A1,SERPINE1,THY1,TIMP1
	KN 93	chemical drug		-2.63	4.65e-06	CXCL2,CXCL3,FOS,IL6,NR4A1,SELE,SELP
	IMMT	other		-2.63	2.76e-06	AREG,CCL20,CXCL2,CXCL3,IL6,RELA,SERPINE1
	ARRB2	other		-2.625	4.73e-10	ADRA2A,Ccl2,CXCL2,CXCL3,EGR1,IL6,JUNB,MYC,NFKBIZ,SERPINE1
	herbimycin	chemical drug		-2.622	1.17e-05	CCN2,FOS,ICAM1,IL6,JUNB,SERPINE1,TNFRSF1A
	Y 27632	chemical drug		-2.62	1.12e-08	Ccl2,CCN1,CCN2,CDKN1A,CEBPB,CXCL2,FOS,ICAM1,IL6,MYC,RELA,SERPINE1
	tempol	chemical drug		-2.619	2.19e-07	CXCL2,GDF15,ICAM1,NOS3,PLAUR,RELA,SERPINE1,SGK1
	tyrphostin AG490	chemical drug		-2.617	1.41e-10	Ccl2,CCN2,CDKN1A,CFTR,CXCL2,FOS,ICAM1,ICOS,IL6,MYC,NOS3,PTX3,SOCS3,SQSTM1,TIMP1
	TBX2	transcription regulator		-2.588	0.000235	ATF3,CCNL1,CDKN1A,DDIT3,NFIL3,SMC2,TRIB3
	minocycline	chemical drug		-2.586	0.000299	ATF3,Ccl2,FOS,ICAM1,IL6,NOS3,TNFRSF1A
	DACH1	transcription regulator		-2.578	4.88e-11	CDKN1A,CXCL3,EGR1,FOS,IER2,IL6,JUN,KLF4,SERPINE1,SOCS3,SOX2
	EGLN	group		-2.563	0.000329	ADM,APOA4,Ccl2,FTL,FYN,KLF2,OSM,PDGFRL,RRAGD,SERPINE1
	BAPTA-AM	chemical reagent		-2.561	9.18e-12	ATF3,CCL20,CDKN1A,CXCL2,DDIT3,EGR1,FOS,ICAM1,IL6,JUN,NR4A1,SELE,SOCS3
	bexarotene	chemical drug		-2.55	0.00138	Ccl2,CCN1,DDIT4,EIF1,EPHA2,ICAM1,IER2,KRT17,MAFF,PLAUR
	ZBTB16	transcription regulator		-2.542	0.00343	Ccl2,CDKN1A,EGR2,ICOS,IL6,KLF2,Ly6a (includes others),MYC,NFKBIZ,SELP
	Sb202190	chemical drug		-2.542	1.29e-11	Ccl2,CCN2,CDKN1A,CEBPB,CFTR,EGR1,FOS,HMOX1,ICAM1,IL20,IL6,JUNB,LDLR,PTHLH,SELE,SERPINE1,SGK1,TNFRSF10A
	mir-30	microRNA		-2.538	2.58e-05	ADRA2A,Ccl2,CCN2,CDKN1A,GADD45A,IL6,SERPINE1
	IL1RN	cytokine		-2.535	2.74e-07	ATF3,CCL20,CDKN1A,CHAC1,CXCL3,ICAM1,IL6,LIF,NTRK1,RELA,SELE,SERPINE1,TIMP1
	SMAD7	transcription regulator		-2.533	5.24e-09	AREG,Ccl2,CCN2,CDKN1A,COL6A1,GADD45A,HBEGF,HMOX1,ICAM1,MET,MYC,NFKBIA,RELA,SERPINE1,SOX2,TIMP1
	TMPRSS2-ERG	fusion gene/product		-2.53	5.01e-05	AREG,CEBPB,CHAC1,COL27A1,DDIT3,DDIT4,GDF15,MYC,SLC7A11,TRIB3
	GFI1	transcription regulator		-2.53	6.53e-12	BCL3,Ccl2,CDKN1A,EGR2,GADD45G,ICAM1,IL6,JUN,KLF2,Ly6a (includes others),MAFF,MYC,NFKBIA,OSM,RAG1,RELA,SESN3,SGK1,TNFRSF1A
	TFRC	transporter		-2.515	2.71e-11	ATF3,ATF4,CDKN1A,CHAC1,DDIT3,DDIT4,FOS,FTL,GADD45A,HMOX1,JUN,LY75,RGS1,SRXN1,TNFRSF12A
	PRDM1	transcription regulator		-2.494	8.22e-06	Ccl2,CCL20,CSF3,CXCL2,CXCL3,DDIT4,EGR2,FOS,FOSL1,ICAM1,IL6,MYC,PROX1,RGS16,SLC16A5,SLC5A8,TNFRSF1A
	2-amino-5-phosphonovaleric acid	chemical - other		-2.492	2.36e-11	ADAMTS1,ARID5A,ATF4,EGR1,EGR2,FOS,FOSB,GADD45A,GADD45B,GADD45G,IFRD1,JUN,JUNB,LURAP1,NOS3,NR4A1,PLK3,REM2
	PXDN	enzyme		-2.449	1.87e-07	ADM,CDKN1A,DDIT4,JUN,MYC,NFIL3
	prazosin	chemical drug		-2.449	1.82e-08	AQP4,EGR1,FOS,IL6,MYC,NR4A1,PER1
	PF543	chemical drug		-2.449	0.000153	ADAMTS4,CCN2,GDF15,IL6,LRP8,TNFRSF12A
	miR-199a-5p (and other miRNAs w/seed CCAGUGU)	mature microRNA		-2.449	0.00158	CDKN1A,KLF2,KLF4,KRT17,RELA,RND1
	HDL-cholesterol	complex		-2.449	3.65e-05	CEBPB,CHAC1,CREM,EGR1,MSMO1,TRIB3
	estriol	chemical - endogenous mammalian		-2.449	8.39e-05	Ccl2,CCL20,CXCL2,CXCL3,IL6,SELE
	CHD4	enzyme		-2.449	0.00129	CDKN1A,CLCF1,HMOX1,JUN,NCEH1,SOCS3
	ALDH2	enzyme		-2.433	1.92e-05	ATF4,CCN2,GCLC,GCLM,SLC1A4,SLC7A11
	10-nitrooleate	chemical - endogenous mammalian		-2.433	1.23e-07	Ccl2,ICAM1,IL6,NOS3,RELA,SELE
	BTG2	transcription regulator		-2.429	1.78e-07	BTG2,CCL20,CXCL2,CXCL3,HMOX1,IL6,SERPINE1,TIMP1
	PP2/AG1879 tyrosine kinase inhibitor	chemical drug		-2.425	1.2e-06	CCN2,CDKN1A,FOS,HMOX1,ICAM1,ICOS,IL6,PER1,RELA,SERPINE1
	gamma-secretase inhibitor compound E	chemical reagent		-2.425	7.51e-06	Ccl2,HSPA8,HSPH1,IL6,MET,RHBDD3
	lapatinib	chemical drug		-2.423	1.25e-08	AREG,ERBB2,FOS,FOSB,FOSL1,HBEGF,JUN,JUNB,SOX2
	miR-124-3p (and other miRNAs w/seed AAGGCAC)	mature microRNA		-2.418	0.00558	Ccl2,CCN2,DDIT3,EGR1,LDLR,OAF,RELA,SQSTM1,TSKU,TUBB6
	FASN	enzyme		-2.415	0.00014	DDIT3,DDIT4,ERBB2,GPAM,IL6,MET,RELA
	BAPTA	chemical reagent		-2.415	5.51e-08	FOS,FOSB,FOSL1,IL6,JUN,JUNB,SELP
	SERCA	group		-2.401	1.76e-11	BTG2,EGR1,FOSL1,JUN,MYC,ZFP36
	verteporfin	chemical drug		-2.4	2.27e-05	CCN2,CDKN1A,CXCL2,GADD45A,IL6,NFKBIA
	Sn50 peptide	chemical toxicant		-2.396	8.93e-07	Ccl2,CCN2,CXCL2,CYP27B1,HMOX1,ICAM1,IL6,MYC,SERPINE1
	GPX1	enzyme		-2.393	7.5e-06	Ccl2,CCN2,CXCL3,ICAM1,IL6,RELA,TNFRSF1A
	GLI1	transcription regulator		-2.38	1.07e-10	ATF3,Ccl2,CCN1,CDKN1A,CSRNP1,EGR1,FAM110C,FOS,GADD45B,IER3,IER5L,IL17RD,IL1R2,IL20,IL6,KLF4,LDLR,LIF,MAFF,MIDN,NOG,PGM2L1,PLAUR,PRAG1,PTHLH,SESN3,SIX4,SLC16A5,SOCS3,SOX2,TIMP1,TNFRSF12A,ZFP36
	NLRP12	other		-2.369	2.67e-05	BCL3,CXCL2,ICAM1,IL6,JUN,MAP3K14
	triamcinolone acetonide	chemical drug		-2.333	1.13e-08	ATF3,BTG2,CHKA,DDIT3,DUSP10,EGR1,FOS,FUT4,IER2,JUN,JUNB,LDLR,MDFI,MYC,NFKBIA,PER1,RAG1,RGS16
	triptolide	chemical drug		-2.315	1.85e-08	ADM,CDKN1A,ERBB2,GCLC,GCLM,HBEGF,ICAM1,IER3,IL17RD,IL6,JUN,MYC,RELA,SLC7A11,SOCS3
	TSC2	other		-2.314	2.59e-09	ATF3,ATF4,BCL3,Ccl2,CDKN1A,DDIT3,EGR1,EGR2,FOS,GALC,HMOX1,Mt1,PGM2L1,RELA,RGS22,SOCS3,ZFP36
	OGT	enzyme		-2.292	3.07e-06	Ccl2,CDKN1A,CXCL2,CXCL3,FOS,IL6,JUN,MYC,RGS16,SQSTM1,THY1
	curcumin	chemical drug		-2.281	3.55e-17	ADAMTS4,AQP4,Ccl2,CCN2,CDKN1A,CEBPB,CXCL3,DDIT3,DNAJB1,EGR1,ERBB2,FOS,FOSB,FOSL1,FTL,FYN,GCLM,HMOX1,HSPA1A/HSPA1B,HSPA8,ICAM1,IL6,JUN,JUNB,JUND,LIPE,MYC,NFKBIA,PTGIS,RELA,SELE,SERPINE1,SOCS3,TNFRSF10A,TNFRSF1A,TOP1
	ZFP36	transcription regulator		-2.268	3.72e-11	CDKN1A,CLCN3,CXCL2,CXCL3,FOS,FOSL1,ICAM1,IER3,IL6,JUN,NFKBIA,OSM,PLAUR,THBD,ZFP36
	let-7	microRNA		-2.24	4.36e-05	BTG2,CEBPD,COL27A1,DZIP1,FOSL1,HMOX1,IL6,MYC,PLAUR,RELA,SERPINE1,SLC1A4,SOX2,ZFP36
	TWNK	enzyme		-2.236	2.9e-05	ATF3,DDIT3,GDF15,SQSTM1,TRIB3
	STO-609	chemical - kinase inhibitor		-2.236	7.91e-07	CXCL2,CXCL3,IL6,SELE,SELP
	soloxolone methyl	chemical reagent		-2.236	4.68e-07	Ccl2,IL6,SERPINE1,SOCS3,TIMP1
	SETD2	enzyme		-2.236	0.000786	CCN1,CCN2,JUN,SERPINE1,SERPINF1
	SERPINE2	other		-2.236	0.000401	Ccl2,CCL20,CXCL3,IL6,SELE
	S100A6	transporter		-2.236	9.45e-05	ADAMTS1,ATF3,CCL20,CXCL2,SELE
	Ptprd	phosphatase		-2.236	1.95e-06	Ccl2,CDKN1A,CEBPD,GADD45G,MYC
	nicardipine	chemical drug		-2.236	1.06e-05	CXCL2,CXCL3,IL6,SELE,SELP
	ITCH	enzyme		-2.236	0.000401	CCN1,CCN2,FOS,IL6,TNFRSF1A
	IRGM	enzyme		-2.236	0.0164	CXCL2,CXCL3,MAP3K6,NFKBIA,SOCS3
	infliximab	biologic drug		-2.236	0.00631	Ccl2,CCL20,CYP27B1,DDIT4,NFKBIA
	HIVEP1	transcription regulator		-2.236	0.00196	CXCL2,IL1R2,IL6,MAP2K3,NFKBIA
	DUSP5	phosphatase		-2.236	1.39e-05	CH25H,EGR1,FAM83G,SRXN1,ZFP36
	Cdc42	enzyme		-2.236	0.0131	Ccl2,CCN1,CCN2,LIF,TNFRSF12A
	batimastat	chemical - protease inhibitor		-2.236	1.8e-05	CEBPB,CXCL3,HAVCR2,LIPE,MET
	ABCB4	transporter		-2.23	0.000191	Ccl2,CCL20,CCN2,SERPINE1,SOCS3,TIMP1
	iguratimod	chemical drug		-2.224	2.24e-08	Ccl2,CSF3,CXCL2,CXCL3,IL6
	ZNF768	other		-2.219	5.45e-05	BTG2,GADD45A,ICAM1,IL6,SERPINE1
	TGS1	enzyme		-2.219	0.000401	ATF4,CHAC1,DDIT3,SESN2,TRIB3
	JAK inhibitor I	chemical drug		-2.219	7.93e-05	CXCL2,CXCL3,SGK1,SOCS3,TIMP1
	J11-Cl	chemical reagent		-2.219	4.68e-07	CCL20,CSF3,CXCL2,CXCL3,IL6
	irbesartan	chemical drug		-2.219	0.000154	FOS,ICAM1,IL6,SERPINE1,SERPINF1
	MAX	transcription regulator		-2.216	0.00455	CDKN1A,DDIT3,EZH1,GADD45A,GADD45B,MYC
	GSK2193874	chemical reagent		-2.216	7.91e-07	Ccl2,CCN1,CXCL3,HBEGF,IL6
	let-7a-5p (and other miRNAs w/seed GAGGUAG)	mature microRNA		-2.214	0.0164	ADAMTS8,COL27A1,HMOX1,IFRD1,IL6,KCNJ16,MYC,SLC1A4
	calphostin C	chemical drug		-2.214	0.000891	CDKN1A,FOS,ICAM1,IL6,LDLR,MYC
	NOSTRIN	transcription regulator		-2.213	0.000154	Ccl2,IL6,NOS3,SELE,SELP
	miR-3648 (miRNAs w/seed GCCGCGG)	mature microRNA		-2.213	0.0337	CLIP2,JUN,JUNB,JUND,MYC
	CCN5	growth factor		-2.213	0.000212	CCN2,ERBB2,JUN,KLF4,PROCR,SERPINE1
	valsartan	chemical drug		-2.209	6.23e-06	AQP4,Ccl2,FOS,ICAM1,IL6,RELA,SERPINE1,TIMP1
	RICTOR	other		-2.207	0.198	EGR1,IL6,NAT8,RGS16,RPL7A,RPS10,SGK1
	RCAN1	other		-2.207	0.000273	FOS,ICAM1,IL6,NOS3,SELE
	CLEC14A	other		-2.207	2.59e-07	Ccl2,EGR1,IL6,PLAUR,RELA
	APOA1	transporter		-2.204	5.87e-07	APOA1,ATF3,Ccl2,CHKA,ICAM1,IL6,KLF2,NOS3,PTGIS
	PDCD10	other		-2.2	2.88e-06	KLF2,KLF4,PROCR,SERPINE1,THBD
	miR-26a-5p (and other miRNAs w/seed UCAAGUA)	mature microRNA		-2.2	0.000154	ADM,CDKN1A,CXCL3,EPHA2,MYC
	mir-154	microRNA		-2.2	1.61e-05	ADAMTS1,ATF3,HMOX1,IL6,MYC,PLAUR
	mifepristone	chemical drug		-2.2	3.11e-18	ADM,AREG,ATF3,Ccl2,CCN2,CDKN1A,Cdkn1c,CEBPB,CEBPD,CFTR,DDIT4,EGR1,EGR2,ERRFI1,FOS,GAL,HBEGF,ICAM1,IL6,JUN,JUNB,KLF4,LDLR,Ly6a (includes others),Mt1,MYC,NFKBIA,NOS3,NR4A1,PTGIS,PTX3,RELA,SERPINE1,TAC3,TIMP1
	fisetin	chemical drug		-2.2	0.00057	Ccl2,FOS,ICAM1,MYC,NFKBIA
	Go 6976	chemical drug		-2.197	1.23e-07	Ccl2,CDKN1A,CSF3,CXCL2,CXCL3,ERBB2,FOS,HMOX1,IL6,NFKBIA
	TINCR	other		-2.195	3.62e-05	ATF4,CHAC1,DDIT3,EPHA2,FTL
	miR-146a-5p (and other miRNAs w/seed GAGAACU)	mature microRNA		-2.194	0.0236	Ccl2,CXCL3,IL6,NFKBIA,RELA
	pentobarbital	chemical drug		-2.192	1.95e-06	FOS,JUN,JUNB,JUND,NR4A1
	PPP1R15B	phosphatase		-2.191	4.68e-07	ATF4,CHAC1,DDIT3,SESN2,TRIB3
	ADA	enzyme		-2.191	4.9e-06	Ccl2,CXCL2,CXCL3,IL6,SERPINE1,TIMP1
	tosylphenylalanyl chloromethyl ketone	chemical - protease inhibitor		-2.19	4.46e-05	CXCL2,GCLC,ICAM1,IL6,MYC
	SIRT3	enzyme		-2.189	0.00707	Ccl2,DDIT3,IL6,SOX2,SQSTM1
	USP38	peptidase		-2.186	2.88e-06	CSF3,CXCL2,CXCL3,IL6,TIMP1
	NS-398	chemical reagent		-2.183	0.00183	BTG2,CDKN1A,CEBPB,EGR2,ICAM1,IL6,TREM1
	RNF187	enzyme		-2.182	7.3e-09	ATF3,BTG2,CDKN1A,CXXC4,HBEGF,HMOX1,IER5,IL6,JUN,KLF4,LDLR,ZFP36
	amino acids	chemical - endogenous mammalian		-2.18	1.05e-08	DDIT3,FOS,FOSB,IL6,JUN,JUNB,MYC,SELE
	L-lysine	chemical - endogenous mammalian		-2.173	1.95e-06	ATF4,CXCL2,DDIT3,DDIT4,IL6
	selumetinib	chemical drug		-2.172	1.29e-09	CDKN1A,EPHA2,ERBB2,ERBB3,FOS,FOSB,FOSL1,JUN,JUNB,MET,NTRK1,TNFRSF10A
	thalidomide	chemical drug		-2.163	2.76e-06	FOS,GADD45B,GDF15,ICAM1,IL6,PLAUR,SERPINE1
	PKD1	ion channel		-2.163	4.24e-05	Ccl2,CCN1,CCN2,CDKN1A,CLCF1,CXCL2,DDIT3,EMILIN1,EZH1,FOSB,HBEGF,IER2,MYC
	nifedipine	chemical drug		-2.159	4.69e-05	Ccl2,DDIT3,FOS,IL6,LDLR,NOS3,NR4A1,SGK1
	NCOA5	other		-2.156	1.42e-07	Ccl2,CDKN1A,CFAP54,CXCL2,GADD45G,GDF15,IL6,MYC,NR4A1
	IL37	cytokine		-2.152	3.62e-05	CSF3,CXCL2,CXCL3,IL6,TIMP1
	SIRT6	enzyme		-2.144	0.0137	Ccl2,CCN1,CCN2,IL6,SERPINE1
	LRP1	transmembrane receptor		-2.133	0.00268	Ccl2,DDIT3,IL6,SERPINF1,SQSTM1
	PRKAA2	kinase		-2.132	9.99e-05	CDKN1A,DDIT3,EGR1,ICAM1,IL6,Ly6a (includes others),NFKBIA,PCOLCE,SOCS3,ZYX
	KL	enzyme		-2.124	3.58e-10	ATF3,ATF4,Ccl2,CCN2,CDKN1A,CYP27B1,DDIT3,EGR1,ICAM1,IL6,MYC,SELP
	ACOX1	enzyme		-2.121	0.00259	ADAMTS1,CDKN1A,DDIT3,GADD45A,SGK1,SQSTM1,TNFRSF10A,TRIB3
	EIF4EBP2	translation regulator		-2.119	0.000154	CEBPB,CEBPD,EGR1,IL6,NFIL3
	SP110	transcription regulator		-2.111	2.14e-05	ATF3,BCL3,CCN1,DUSP10,ERCC1,MYC,NFIL3,SMARCD3,SQSTM1,TIMP1,TNFRSF1A
	MEOX2	transcription regulator		-2.1	9.83e-09	CCL20,CDKN1A,CXCL2,CXCL3,HBEGF,ICAM1,IL6,PTX3,SELE
	fingolimod	chemical drug		-2.082	8.43e-09	Ccl2,CCL20,CCN2,CDKN1A,Cdkn1c,CXCL2,FOSB,FOSL1,ICAM1,IL6,LIPE,SERPINE1
	BCL6	transcription regulator		-2.077	4.17e-05	BCL3,Ccl2,CDKN1A,CXCL3,GABARAPL1,GADD45A,IL6,JUNB,LDLR,Ly6a (includes others),MYC,SERPINE1,SOCS3,TIMP1
	VCAN	other		-2.074	5.91e-07	ADM,Ccl2,CCL20,CDKN1A,CEBPB,COMP,CXCL2,CXCL3,ICAM1,IL6,NFKBIA,PTGIS,THBD,TIMP1
	ETV5	transcription regulator		-2.058	0.000134	Ccl2,CDKN1A,CSF3,ICAM1,IL6,MET,NFKBIA,PLAUR,RGS1
	Bay 11-7082	chemical - kinase inhibitor		-2.045	4.45e-06	ADORA2A,Ccl2,CREB3L3,CXCL2,CXCL3,HMOX1,ICAM1,IL6,NFKBIZ,SIX4
	L-methionine	chemical - endogenous mammalian		-2.043	7.78e-07	AREG,ATF4,CXCL2,DDIT3,DDIT4,GADD45B,NFKBIA,SLC7A11,TRIB3
	pyridaben	chemical toxicant		-2	0.0122	CEBPD,KLF2,NR4A1,PRR7
	PRN694	chemical drug		-2	2.3e-06	FOS,FOSB,NFKBIA,NFKBIZ
	NVP-TAE684	chemical drug		-2	0.00326	ERBB3,JUNB,MYC,SERPINE1
	MNT	transcription regulator		-2	0.0146	DDIT3,GADD45B,MYC,SERPINH1
	maneb	chemical toxicant		-2	0.0192	CEBPD,KLF2,NR4A1,PRR7
	JMF3086	chemical reagent		-2	3.05e-05	Ccl2,CXCL2,CXCL3,IL6
	ISRIB	chemical reagent		-2	4.54e-06	ATF4,Ccl2,CCL20,IL6
	immethridine	chemical reagent		-2	0.000769	Ccl2,CXCL3,IL6,SOCS3
	ilomastat	chemical drug		-2	0.000474	Ccl2,CXCL3,HBEGF,IL6
	icilin	chemical reagent		-2	3.05e-05	Ccl2,CSF3,CXCL2,IL6
	GHR	transmembrane receptor		-2	0.000548	Ccl2,CDKN1A,IL6,MYC,RELA,SOCS3
	citarinostat	chemical drug		-2	0.00152	LIF,TNFRSF12A,TSPAN13,ZYX
Tissue	Upstream Regulator	Molecule Type	Predicted Activation State	Activation z-score	p-value of overlap	Target Molecules in Dataset
Lung	aflatoxin B1	chemical - endogenous non-mammalian	Activated	4	9.96e-16	ALDH1A1,CDK1,CENPF,EPCAM,HMMR,HTATIP2,NQO1,NUF2,NUSAP1,PTTG1,SLC7A11,SPAG5,TOP2A,TPX2,TTK,UBE2C
	Eldr	other		3.162	2.06e-15	CDK1,CENPF,HMMR,MKI67,PTTG1,SPAG5,TOP2A,TPX2,TTK,UBE2C
	CSF2	cytokine		2.99	9.42e-07	CDCA3,CDK1,EPCAM,HMOX1,MKI67,NUSAP1,SLC7A11,SPAG5,TOP2A,TPX2,UBE2C
	HGF	growth factor		2.902	6.89e-08	AHR,CDK1,CENPF,EPCAM,FKBP5,HMMR,HMOX1,MKI67,PTTG1,TPX2,TTK,UBE2C
	NFE2L2	transcription regulator		2.862	1.23e-07	AHR,AKR1B10,FKBP5,GSTA3,HMOX1,HTATIP2,MGST3,NQO1,NUCB2,SCD,SLC7A11,TXN
	1,2-dithiol-3-thione	chemical reagent		2.8	3.22e-07	AKR1B10,FKBP5,GSTA3,HMOX1,HTATIP2,NQO1,NUCB2,TXN
	beta-estradiol	chemical - endogenous mammalian		2.68	1.65e-09	AHR,CDK1,CEBPD,CENPF,CYB5A,HMMR,HMOX1,IGFBP6,IRS1,KRT8,MKI67,NUCB2,PLA2G1B,PPP1R14A,PRICKLE2,PTTG1,Retnla,RPL17,S100A4,SLC13A3,SLC16A5,SOSTDC1,TMSB10/TMSB4X,TOP2A,TSKU,TTK,TXN,UBE2C,WFDC2,XPA
	PTGER2	G-protein coupled receptor		2.646	6.18e-08	CENPF,MKI67,NUF2,NUSAP1,SPAG5,TPX2,TTK
	decitabine	chemical drug		2.608	0.000407	CDK1,HMMR,KRT8,MGST3,MKI67,NQO1,PLA2G1B,RPL37,TMSB10/TMSB4X,TOP2A
	Vegf	group		2.562	6.32e-06	AHR,CDK1,CENPF,FKBP5,HMMR,HMOX1,MKI67,TPX2,TTK,UBE2C
	CEBPB	transcription regulator		2.535	7.71e-09	AKR1B10,ALDH1A1,CDCA3,CDK1,CEBPD,CYB5A,HMMR,IRS1,MKI67,PPP1R14A,PRDM1,SCD,SPAG5,TOP2A
	Lh	complex		2.449	0.00012	DUSP9,FKBP5,RPL17,RPL37,RPS18,RPS7,SLC7A11
	MYCN	transcription regulator		2.449	0.000681	ALDH1A1,PDLIM1,RPL17,RPL23A,RPL37,RPS7
	AKT1	kinase		2.415	5.18e-06	AKR1B10,CEBPD,HMOX1,IRS1,LDHB,NQO1,SCD,UBE2C
	ethanol	chemical - endogenous mammalian		2.401	0.000234	ALDH1A1,CEBPD,HMOX1,HTATIP2,MGST3,NQO1,SCD,SLC7A11
	acetaminophen	chemical drug		2.366	9.76e-07	AHR,ALDH1A1,HMOX1,IRS1,NQO1,Retnla,SLC7A11,TXN
	TNF	cytokine		2.277	5.51e-05	AKR1B10,CEBPD,DEPP1,DUSP9,EPCAM,HMMR,HMOX1,IGFBP6,IRS1,KRT8,NQO1,NUCB2,PRDM1,SCD,SCGB1A1,SLC16A5,SLC7A11,TXN
	CKAP2L	other		2.236	7e-07	CDK1,CENPF,NUF2,PTTG1,UBE2C
	PCLAF	other		2.185	5.17e-08	CDK1,PTTG1,TOP2A,TTK,UBE2C
	AR	ligand-dependent nuclear receptor		2.177	0.000102	ALDH1A1,COX6B1,EDNRA,FKBP5,MYOM1,NUSAP1,Retnla,SLC7A11,TPX2,UBE2C
	FOXM1	transcription regulator		2.176	1.54e-05	CDK1,CENPF,MKI67,NUF2,PTTG1,TOP2A
	E2F1	transcription regulator		2.175	0.00136	CDK1,CYB5A,IRS1,NUSAP1,PTTG1,SLC7A11,TOP2A
	metribolone	chemical reagent		2.169	0.00423	ACTN2,C1orf116,COX6B1,FKBP5,MGST3,SCD
	ERBB2	kinase		2.157	1.15e-05	CDCA3,CDK1,CENPF,EPCAM,IGFBP6,MKI67,NUCB2,PRR15L,RPL17,S100A4,SPAG5,TOP2A,UBE2C
	IL10	cytokine		2.113	0.000121	CENPF,DEPP1,FKBP5,HMOX1,HTATIP2,MKI67,PRDM1,TOP2A
	KRAS	enzyme		2.039	6.5e-07	AHR,AKR1B10,CDK1,EPCAM,GSTA3,HMOX1,NQO1,PTTG1,Retnla,S100A4,SCD,SLC7A11,TOP2A,TTK
	poly rI:rC-RNA	biologic drug		2	0.000382	CDCA3,CDK1,CEBPD,CENPF,IGFBP6,MKI67,Retnla,RPL17,TOP2A
	estradiol-17beta-benzoate	chemical reagent		2	0.00473	EPCAM,RPL37,SCAND1,SOSTDC1
	ADCYAP1	other		2	0.00695	CEBPD,KRT8,NQO1,TMSB10/TMSB4X
	KDM5B	transcription regulator	Inhibited	-2.449	7.21e-06	CDCA3,CDK1,CYB5A,HMMR,TOP2A,TTK
	GSR	enzyme		-2.236	9.59e-08	GSTA3,HMOX1,MGST3,NQO1,SCD
	TRPS1	transcription regulator		-2.236	5.76e-07	CDK1,CENPF,PTTG1,TOP2A,TPX2
	LARP1	translation regulator		-2.236	6.98e-06	RPL17,RPL23A,RPL37,RPS18,RPS7
	l-asparaginase	biologic drug		-2.236	3.35e-05	CDK1,CENPF,NUF2,TOP2A,UBE2C
	TXNRD1	enzyme		-2.213	2.71e-07	GSTA3,HMOX1,MGST3,NQO1,SCD
	let-7	microRNA		-2.18	9.47e-07	CDCA3,CDK1,CEBPD,HMOX1,NQO1,NUF2,S100A4,SCD
	fulvestrant	chemical drug		-2.156	3.39e-06	CDK1,CEBPD,CENPF,IRS1,NQO1,PLA2G1B,PTTG1,UBE2C
	methylprednisolone	chemical drug		-2.029	0.00421	ALDH1A1,HMOX1,PRDM1,SLC13A3,SOSTDC1,TMSB10/TMSB4X,TOP2A
	EIF2AK4	kinase		-2	2.57e-05	HMOX1,NQO1,PRDM1,SCD
	ARVib-7	chemical reagent		-2	2.77e-05	FKBP5,NUSAP1,TPX2,UBE2C
	ARVib-31	chemical reagent		-2	2.77e-05	FKBP5,NUSAP1,TPX2,UBE2C
	Irgm1	other		-2	0.000265	CDCA3,MKI67,SPAG5,UBE2C
	ADRB	group		-2	0.0011	GSTA3,HMOX1,NQO1,SLC7A11
	CD 437	chemical drug		-2	0.00406	AP2S1,FKBP5,TMSB10/TMSB4X,TXN
	SP2509	chemical reagent		-2	0.0169	CENPF,MKI67,NQO1,TPX2
